# Supplementary material for: A transcriptome approach towards understanding the development of ripening capacity in ‘Bartlett’ pears (Pyrus communis L.)
Source: BMC Genomics. 2015 Oct 9;16:762. doi: 10.1186/s12864-015-1939-9 (PMC4600301; doi:10.1186/s12864-015-1939-9)
Supplement: Additional file 4: — Mapman classification of gene in the de novo transcriptome. (XLSX 5656 kb) [file 12864_2015_1939_MOESM4_ESM.xlsx]

## Sheet: Mapman Dup Rm
Gene ID	Representative Contig ID	Accession No.	BINCODE	DESCRIPTION	P1 (EBSeq)					Percentage
PcM_00001	MitchamPear_201207_066409	GBXL01066359.1	35.2	length=344	1	Number of classified gene	15013	Number of gene	68010	22.0747
PcM_00002	MitchamPear_201207_085371	GBXL01085287.1	35.2	length=248	1	Number of classified DE gene	4803	Number of DE gene	7015	68.4676
PcM_00003	MitchamPear_201207_059089	GBXL01059051.1	35.2	length=405	1
PcM_00004	MitchamPear_201207_090241	GBXL01090145.1	35.2	length=231	1
PcM_00005	MitchamPear_201207_067818	GBXL01067766.1	35.2	very weakly similar to (51.2) loc_os05g15090 12005.m05918 protein retrotransposon protein, putative, unclassified length=335	1
PcM_00006	MitchamPear_201207_064528	GBXL01064483.1	35.2	length=358	1
PcM_00007	MitchamPear_201207_079750	GBXL01079672.1	35.2	length=271	1
PcM_00008	MitchamPear_201207_082027	GBXL01081945.1	35.2	length=261	1
PcM_00009	MitchamPear_201207_019507	GBXL01019503.1	35.1	highly similar to ( 522) AT3G27320 | Symbols: | hydrolase | chr3:10090307-10092391 FORWARDweakly similar to ( 123) GID1_ORYSA Gibberellin receptor GID1 (EC 3.-.-.-) (Gibberellin-insensitive dwarf protein 1) (Protein GIBBERELLIN INSENSITIVE DWARF1) - Ory	0.229219
PcM_00010	MitchamPear_201207_033863	GBXL01033855.1	35.2	very weakly similar to (52.4) AT5G07820 | Symbols: | FUNCTIONS IN: molecular_function unknown; INVOLVED IN: biological_process unknown; LOCATED IN: cellular_component unknown; EXPRESSED IN: 11 plant structures; EXPRESSED DURING: 8 growth stages; CONTAIN	1
PcM_00011	MitchamPear_201207_063619	GBXL01063576.1	30.3	very weakly similar to (57.4) AT1G29020 | Symbols: | calcium-binding EF hand family protein | chr1:10120497-10126875 REVERSEvery weakly similar to (60.1) loc_os02g14980 12002.m06741 protein sodium/calcium exchanger protein, expressed length=366	1
PcM_00012	MitchamPear_201207_049667	GBXL01049648.1	35.2	length=515	1
PcM_00013	MitchamPear_201207_066224	GBXL01066174.1	35.2	length=346	1
PcM_00014	MitchamPear_201207_072917	GBXL01072854.1	35.2	length=304	1
PcM_00015	MitchamPear_201207_072031	GBXL01071971.1	35.2	length=309	1
PcM_00016	MitchamPear_201207_013965	GBXL01013962.1	10.5.3	highly similar to ( 511) AT3G24480 | Symbols: | leucine-rich repeat family protein / extensin family protein | chr3:8901154-8902638 REVERSEweakly similar to ( 122) RPK1_IPONI Receptor-like protein kinase precursor (EC 2.7.11.1) - Ipomoea nil (Japanese m	1
PcM_00017	MitchamPear_201207_052388	GBXL01052364.1	35.2	length=479	5.99e-08
PcM_00018	MitchamPear_201207_021007	GBXL01021003.1	29.5.11.4.3.2	very weakly similar to (71.2) AT1G50870 | Symbols: | F-box family protein | chr1:18855147-18856337 FORWARDvery weakly similar to (77.4) loc_os08g29400 12008.m080149 protein F-box domain containing protein, expressed length=1437	0.517419
PcM_00019	MitchamPear_201207_060791	GBXL01060751.1	35.2	length=389	1
PcM_00020	MitchamPear_201207_100603	GBXL01100484.1	35.2	length=202	1
PcM_00021	MitchamPear_201207_086068	GBXL01085983.1	35.2	length=246	1
PcM_00022	MitchamPear_201207_099578	GBXL01099462.1	35.2	length=205	1
PcM_00023	MitchamPear_201207_057656	GBXL01057620.1	35.2	length=419	1
PcM_00024	MitchamPear_201207_083949	GBXL01083865.1	35.2	length=253	1
PcM_00025	MitchamPear_201207_088906	GBXL01088817.1	35.2	length=236	1
PcM_00026	MitchamPear_201207_037150	GBXL01037141.1	35.2	length=783	1
PcM_00027	MitchamPear_201207_032183	GBXL01032175.1	35.2	length=942	1
PcM_00028	MitchamPear_201207_078465	GBXL01078388.1	35.2	length=276	1
PcM_00029	MitchamPear_201207_094290	GBXL01094183.1	35.2	length=218	1
PcM_00031	MitchamPear_201207_093830	GBXL01093725.1	35.2	length=220	1
PcM_00032	MitchamPear_201207_050334	GBXL01050314.1	35.2	length=506	0.786536
PcM_00033	MitchamPear_201207_087639	GBXL01087552.1	31.1	weakly similar to ( 121) AT1G04160 | Symbols: XIB, ATXIB, XI-8, XI-B | XIB (MYOSIN XI B); motor | chr1:1086495-1096146 FORWARDweakly similar to ( 130) loc_os02g34080 12002.m08499 protein XIB, putative, expressed length=240	1
PcM_00034	MitchamPear_201207_100874	GBXL01100754.1	35.2	length=201	1
PcM_00035	MitchamPear_201207_088353	GBXL01088264.1	35.2	length=238	1
PcM_00036	MitchamPear_201207_087272	GBXL01087186.1	35.2	length=241	1
PcM_00037	MitchamPear_201207_025860	GBXL01025854.1	27.3.70	moderately similar to ( 297) AT1G66740 | Symbols: AtSP7, SP7, SGA2, ASF1A | SGA2 | chr1:24892586-24893548 FORWARDmoderately similar to ( 302) loc_os05g48030 12005.m27955 protein anti-silencing protein 1, putative, expressed length=1197	1
PcM_00038	MitchamPear_201207_046577	GBXL01046561.1	35.2	length=568	0.000176349
PcM_00039	MitchamPear_201207_086627	GBXL01086541.1	35.2	length=244	1
PcM_00040	MitchamPear_201207_094333	GBXL01094226.1	35.2	length=218	1
PcM_00041	MitchamPear_201207_042567	GBXL01042556.1	35.2	length=647	0.902094
PcM_00042	MitchamPear_201207_061157	GBXL01061115.1	35.2	length=386	0.221673
PcM_00043	MitchamPear_201207_063906	GBXL01063863.1	35.2	length=363	1
PcM_00044	MitchamPear_201207_071142	GBXL01071084.1	35.2	length=315	1
PcM_00045	MitchamPear_201207_066396	GBXL01066346.1	35.2	length=345	1
PcM_00046	MitchamPear_201207_092233	GBXL01092131.1	35.2	length=225	1
PcM_00047	MitchamPear_201207_094785	GBXL01094678.1	35.2	length=217	1
PcM_00048	MitchamPear_201207_096233	GBXL01096123.1	35.2	length=213	1
PcM_00049	MitchamPear_201207_050116	GBXL01050096.1	35.2	length=509	1
PcM_00050	MitchamPear_201207_050007	GBXL01049987.1	35.2	length=510	1
PcM_00051	MitchamPear_201207_066935	GBXL01066884.1	35.2	length=341	1
PcM_00052	MitchamPear_201207_036292	GBXL01036284.1	35.2	length=808	1
PcM_00053	MitchamPear_201207_074085	GBXL01074018.1	35.2	length=298	1
PcM_00054	MitchamPear_201207_098646	GBXL01098530.1	11.9.3.1	weakly similar to ( 120) AT3G15730 | Symbols: PLDALPHA1, PLD | PLDALPHA1 (PHOSPHOLIPASE D ALPHA 1); phospholipase D | chr3:5330835-5333474 FORWARDweakly similar to ( 128) PLDA1_VIGUN Phospholipase D alpha 1 (EC 3.1.4.4) (PLD alpha 1) (Choline phosphatase	0.893373
PcM_00056	MitchamPear_201207_066789	GBXL01066738.1	35.2	length=342	1
PcM_00057	MitchamPear_201207_035279	GBXL01035271.1	35.2	length=839	1
PcM_00058	MitchamPear_201207_096911	GBXL01096799.1	35.2	length=212	1
PcM_00059	MitchamPear_201207_067543	GBXL01067492.1	35.2	length=337	1
PcM_00060	MitchamPear_201207_049097	GBXL01049078.1	35.2	length=524	0.757501
PcM_00061	MitchamPear_201207_084538	GBXL01084454.1	35.2	length=251	1
PcM_00062	MitchamPear_201207_068745	GBXL01068693.1	35.2	length=329	1
PcM_00063	MitchamPear_201207_079948	GBXL01079868.1	35.2	length=270	1
PcM_00064	MitchamPear_201207_055083	GBXL01055054.1	35.2	length=446	1
PcM_00065	MitchamPear_201207_051320	GBXL01051298.1	35.2	length=492	0.138289
PcM_00066	MitchamPear_201207_098410	GBXL01098294.1	35.2	length=208	1
PcM_00067	MitchamPear_201207_059288	GBXL01059250.1	35.2	length=403	1
PcM_00068	MitchamPear_201207_087115	GBXL01087029.1	35.2	length=242	1
PcM_00069	MitchamPear_201207_044211	GBXL01044197.1	35.2	length=612	1
PcM_00070	MitchamPear_201207_063749	GBXL01063706.1	35.2	length=365	1
PcM_00071	MitchamPear_201207_087659	GBXL01087572.1	34.16	very weakly similar to (99.8) AT5G52860 | Symbols: | ABC transporter family protein | chr5:21419776-21421545 REVERSEvery weakly similar to (76.6) loc_os06g30730 12006.m07616 protein ATPase, coupled to transmembrane movement of substances, putative, expr	1
PcM_00072	MitchamPear_201207_079586	GBXL01079508.1	35.2	length=271	1
PcM_00073	MitchamPear_201207_076201	GBXL01076128.1	33.99	very weakly similar to (94.0) AT5G41920 | Symbols: | scarecrow transcription factor family protein | chr5:16779982-16781199 FORWARDvery weakly similar to (97.8) loc_os07g38030 12007.m08052 protein nodulation signaling pathway 2 protein, putative, expres	0.775623
PcM_00074	MitchamPear_201207_091333	GBXL01091235.1	35.2	length=228	1
PcM_00075	MitchamPear_201207_086555	GBXL01086469.1	35.2	length=244	0.920217
PcM_00076	MitchamPear_201207_067595	GBXL01067544.1	35.2	length=336	1
PcM_00077	MitchamPear_201207_067342	GBXL01067291.1	35.2	length=338	1
PcM_00078	MitchamPear_201207_019905	GBXL01019901.1	35.1	moderately similar to ( 421) AT2G25830 | Symbols: | YebC-related | chr2:11019091-11021665 REVERSEmoderately similar to ( 377) loc_os05g44350 12005.m083781 protein expressed protein length=1495	0.00756458
PcM_00079	MitchamPear_201207_060764	GBXL01060724.1	35.2	length=389	1
PcM_00080	MitchamPear_201207_080650	GBXL01080569.1	35.2	length=267	1
PcM_00081	MitchamPear_201207_042347	GBXL01042336.1	35.2	length=652	0.557786
PcM_00082	MitchamPear_201207_060796	GBXL01060756.1	35.2	length=389	1
PcM_00083	MitchamPear_201207_099657	GBXL01099541.1	35.2	length=205	1
PcM_00084	MitchamPear_201207_072634	GBXL01072573.1	35.2	length=306	1
PcM_00085	MitchamPear_201207_002821	GBXL01002819.1	30.2.11	nearly identical (1151) AT2G24230 | Symbols: | leucine-rich repeat transmembrane protein kinase, putative | chr2:10301979-10304540 REVERSEmoderately similar to ( 291) PSKR_DAUCA Phytosulfokine receptor precursor (EC 2.7.11.1) (Phytosulfokine LRR recepto	1.43e-28
PcM_00086	MitchamPear_201207_080843	GBXL01080762.1	20.1	very weakly similar to (63.5) AT5G49290 | Symbols: | protein binding | chr5:19980195-19983869 FORWARDvery weakly similar to (79.3) loc_os01g41780 12001.m10446 protein expressed protein length=266	0.695958
PcM_00089	MitchamPear_201207_089536	GBXL01089444.1	35.2	length=233	1
PcM_00090	MitchamPear_201207_088664	GBXL01088575.1	35.2	very weakly similar to (56.2) AT3G19630 | Symbols: | radical SAM domain-containing protein | chr3:6818676-6820674 REVERSEvery weakly similar to (56.2) loc_os03g10520 12003.m06505 protein expressed protein length=236	1
PcM_00091	MitchamPear_201207_097971	GBXL01097856.1	35.2	length=209	1
PcM_00092	MitchamPear_201207_079205	GBXL01079128.1	35.2	length=273	1
PcM_00093	MitchamPear_201207_027128	GBXL01027122.1	35.2	length=1139	4.56e-58
PcM_00094	MitchamPear_201207_049794	GBXL01049774.1	35.2	length=513	1
PcM_00096	MitchamPear_201207_092115	GBXL01092014.1	23.1.1.5	very weakly similar to (60.5) AT3G54470 | Symbols: | uridine 5'-monophosphate synthase / UMP synthase (PYRE-F) (UMPS) | chr3:20168285-20170245 REVERSE length=225	1
PcM_00098	MitchamPear_201207_094716	GBXL01094609.1	35.2	length=217	1
PcM_00099	MitchamPear_201207_063773	GBXL01063730.1	35.2	length=364	1
PcM_00100	MitchamPear_201207_094360	GBXL01094253.1	35.2	length=218	1
PcM_00101	MitchamPear_201207_098600	GBXL01098484.1	35.2	length=207	1
PcM_00102	MitchamPear_201207_076043	GBXL01075972.1	35.2	length=288	1
PcM_00103	MitchamPear_201207_067941	GBXL01067889.1	35.2	length=334	1
PcM_00104	MitchamPear_201207_069942	GBXL01069885.1	35.2	length=322	1
PcM_00105	MitchamPear_201207_064066	GBXL01064022.1	35.2	length=362	1
PcM_00106	MitchamPear_201207_091235	GBXL01091137.1	35.2	length=228	1
PcM_00107	MitchamPear_201207_048770	GBXL01048751.1	35.2	length=529	0.00419429
PcM_00108	MitchamPear_201207_090788	GBXL01090691.1	35.2	length=229	1
PcM_00109	MitchamPear_201207_081127	GBXL01081046.1	35.2	length=265	1
PcM_00110	MitchamPear_201207_072534	GBXL01072474.1	35.2	length=306	1
PcM_00111	MitchamPear_201207_014563	GBXL01014560.1	30.3	weakly similar to ( 190) AT3G49260 | Symbols: iqd21 | iqd21 (IQ-domain 21); calmodulin binding | chr3:18262755-18265859 FORWARDvery weakly similar to (71.2) loc_os05g03190 12005.m04853 protein IQD1, putative, expressed length=1824	1.98e-60
PcM_00112	MitchamPear_201207_055902	GBXL01055871.1	35.2	length=437	0.622073
PcM_00113	MitchamPear_201207_080537	GBXL01080457.1	35.2	length=267	1
PcM_00114	MitchamPear_201207_083177	GBXL01083094.1	35.2	length=257	1
PcM_00115	MitchamPear_201207_063077	GBXL01063034.1	35.2	length=370	1
PcM_00116	MitchamPear_201207_096795	GBXL01096684.1	35.2	length=212	1
PcM_00117	MitchamPear_201207_069567	GBXL01069511.1	35.2	length=324	1
PcM_00118	MitchamPear_201207_065043	GBXL01064997.1	35.2	length=355	1
PcM_00119	MitchamPear_201207_059762	GBXL01059723.1	35.2	length=398	0.999998
PcM_00120	MitchamPear_201207_093825	GBXL01093720.1	35.2	length=220	1
PcM_00121	MitchamPear_201207_086421	GBXL01086336.1	35.2	length=244	1
PcM_00122	MitchamPear_201207_093400	GBXL01093296.1	35.2	length=221	1
PcM_00123	MitchamPear_201207_060787	GBXL01060747.1	35.2	length=389	1
PcM_00124	MitchamPear_201207_060805	GBXL01060765.1	35.2	length=389	1
PcM_00125	MitchamPear_201207_093509	GBXL01093404.1	35.2	length=221	1
PcM_00126	MitchamPear_201207_010667	GBXL01010665.1	16.1.5	moderately similar to ( 239) AT4G16730 | Symbols: | lyase/ magnesium ion binding | chr4:9403119-9406003 FORWARDmoderately similar to ( 242) DCS1_GOSHI (+)-delta-cadinene synthase (EC 4.2.3.13) (D-cadinene synthase) - Gossypium hirsutum (Upland cotton)we	1
PcM_00127	MitchamPear_201207_100059	GBXL01099940.1	35.2	length=203	1
PcM_00128	MitchamPear_201207_068858	GBXL01068806.1	35.2	length=328	1
PcM_00129	MitchamPear_201207_095575	GBXL01095466.1	35.2	length=215	1
PcM_00130	MitchamPear_201207_068250	GBXL01068198.1	35.2	length=332	1
PcM_00131	MitchamPear_201207_053420	GBXL01053393.1	35.2	length=465	1
PcM_00132	MitchamPear_201207_078035	GBXL01077959.1	35.2	length=278	1
PcM_00133	MitchamPear_201207_060586	GBXL01060547.1	35.2	length=391	1
PcM_00134	MitchamPear_201207_081050	GBXL01080969.1	35.2	very weakly similar to (78.6) AT4G22190 | Symbols: | unknown protein | chr4:11742102-11743265 REVERSE length=265	1
PcM_00135	MitchamPear_201207_059810	GBXL01059771.1	35.2	length=398	1
PcM_00136	MitchamPear_201207_065584	GBXL01065537.1	35.2	length=351	1
PcM_00137	MitchamPear_201207_084494	GBXL01084410.1	35.2	length=251	1
PcM_00138	MitchamPear_201207_098117	GBXL01098002.1	35.2	length=208	1
PcM_00139	MitchamPear_201207_096183	GBXL01096073.1	35.2	length=213	1
PcM_00140	MitchamPear_201207_088376	GBXL01088287.1	35.2	length=237	1
PcM_00141	MitchamPear_201207_060400	GBXL01060361.1	35.2	length=392	1
PcM_00142	MitchamPear_201207_094352	GBXL01094245.1	35.2	length=218	1
PcM_00143	MitchamPear_201207_058419	GBXL01058382.1	35.2	length=411	1
PcM_00144	MitchamPear_201207_052285	GBXL01052261.1	35.2	length=480	1
PcM_00145	MitchamPear_201207_100931	GBXL01100811.1	35.2	length=201	1
PcM_00146	MitchamPear_201207_056931	GBXL01056896.1	35.2	length=426	0.537781
PcM_00147	MitchamPear_201207_053411	GBXL01053384.1	35.2	length=465	1
PcM_00148	MitchamPear_201207_092252	GBXL01092150.1	35.2	length=225	1
PcM_00149	MitchamPear_201207_091220	GBXL01091122.1	31.3	very weakly similar to (86.7) AT2G18040 | Symbols: PIN1AT | PIN1AT (PEPTIDYLPROLYL CIS/TRANS ISOMERASE, NIMA-INTERACTING 1); peptidyl-prolyl cis-trans isomerase | chr2:7842346-7843537 FORWARDvery weakly similar to (98.2) PIN1_MALDO Peptidyl-prolyl cis-tr	1
PcM_00151	MitchamPear_201207_078684	GBXL01078607.1	35.2	length=275	0.775103
PcM_00152	MitchamPear_201207_097978	GBXL01097863.1	35.2	length=209	1
PcM_00153	MitchamPear_201207_057557	GBXL01057522.1	35.2	length=420	1
PcM_00154	MitchamPear_201207_045297	GBXL01045282.1	35.2	length=591	1
PcM_00155	MitchamPear_201207_094012	GBXL01093906.1	11.3	very weakly similar to (65.1) AT1G02390 | Symbols: ATGPAT2, GPAT2 | GPAT2 (GLYCEROL-3-PHOSPHATE ACYLTRANSFERASE 2); acyltransferase | chr1:480921-483163 FORWARDvery weakly similar to (58.2) loc_os01g44069 12001.m10665 protein glycerol-3-phosphate acyltra	1
PcM_00156	MitchamPear_201207_053307	GBXL01053280.1	35.2	very weakly similar to (57.0) loc_os01g65940 12001.m43311 protein protein kinase domain containing protein, expressed length=467	1
PcM_00157	MitchamPear_201207_099329	GBXL01099213.1	35.2	length=205	1
PcM_00158	MitchamPear_201207_077098	GBXL01077023.1	35.2	length=283	0.763776
PcM_00160	MitchamPear_201207_020329	GBXL01020325.1	35.2	length=1473	0.958277
PcM_00161	MitchamPear_201207_091807	GBXL01091708.1	4.1.10	weakly similar to ( 133) AT3G52930 | Symbols: | fructose-bisphosphate aldolase, putative | chr3:19627383-19628874 REVERSEweakly similar to ( 129) ALF_ORYSA Fructose-bisphosphate aldolase cytoplasmic isozyme (EC 4.1.2.13) (Gravity-specific protein GSC 23	1
PcM_00162	MitchamPear_201207_026483	GBXL01026477.1	35.2	length=1169	1.03e-20
PcM_00163	MitchamPear_201207_100360	GBXL01100241.1	35.2	length=203	0.758477
PcM_00164	MitchamPear_201207_089130	GBXL01089040.1	35.2	length=235	1
PcM_00165	MitchamPear_201207_077064	GBXL01076989.1	35.2	length=283	1
PcM_00167	MitchamPear_201207_093048	GBXL01092945.1	27.3.99	very weakly similar to (68.6) AT2G28450 | Symbols: | zinc finger (CCCH-type) family protein | chr2:12162180-12165761 REVERSEvery weakly similar to (72.4) loc_os04g01480 12004.m05465 protein nucleic acid binding protein, putative, expressed length=222	1
PcM_00168	MitchamPear_201207_010705	GBXL01010703.1	35.2	highly similar to ( 587) AT3G27930 | Symbols: | unknown protein | chr3:10369593-10372318 REVERSEhighly similar to ( 513) loc_os05g50200 12005.m27642 protein expressed protein MSP1_C length=2112	1
PcM_00169	MitchamPear_201207_050706	GBXL01050686.1	35.2	length=500	1
PcM_00170	MitchamPear_201207_076490	GBXL01076417.1	35.2	length=286	1
PcM_00171	MitchamPear_201207_065888	GBXL01065839.1	35.2	length=348	1
PcM_00172	MitchamPear_201207_021167	GBXL01021163.1	10.8.1	highly similar to ( 524) AT1G02810 | Symbols: | pectinesterase family protein | chr1:618284-620333 FORWARDmoderately similar to ( 316) PME2_CITSI Pectinesterase-2 precursor (EC 3.1.1.11) (Pectin methylesterase) (PE) - Citrus sinensis (Sweet orange)moder	1
PcM_00173	MitchamPear_201207_063576	GBXL01063533.1	10.8.1	weakly similar to ( 166) AT2G47550 | Symbols: | pectinesterase family protein | chr2:19509024-19511604 FORWARDweakly similar to ( 143) PME2_CITSI Pectinesterase-2 precursor (EC 3.1.1.11) (Pectin methylesterase) (PE) - Citrus sinensis (Sweet orange)weakl	1
PcM_00174	MitchamPear_201207_064110	GBXL01064066.1	35.2	length=362	1
PcM_00175	MitchamPear_201207_054025	GBXL01053998.1	35.2	length=459	1
PcM_00176	MitchamPear_201207_069834	GBXL01069778.1	35.2	length=322	1
PcM_00177	MitchamPear_201207_084541	GBXL01084457.1	34.16	very weakly similar to (58.9) AT2G01320 | Symbols: | ABC transporter family protein | chr2:154669-158063 REVERSE length=251	1
PcM_00178	MitchamPear_201207_066651	GBXL01066600.1	35.2	length=343	1
PcM_00179	MitchamPear_201207_064367	GBXL01064323.1	35.2	length=360	1
PcM_00180	MitchamPear_201207_097468	GBXL01097356.1	35.2	length=210	1
PcM_00181	MitchamPear_201207_076598	GBXL01076525.1	35.2	length=285	1
PcM_00182	MitchamPear_201207_084148	GBXL01084064.1	35.2	length=253	1
PcM_00183	MitchamPear_201207_073259	GBXL01073195.1	35.2	length=302	1
PcM_00184	MitchamPear_201207_092282	GBXL01092180.1	35.2	length=225	0.741029
PcM_00185	MitchamPear_201207_046766	GBXL01046750.1	35.2	length=564	1
PcM_00186	MitchamPear_201207_044380	GBXL01044366.1	35.2	length=609	1
PcM_00187	MitchamPear_201207_063870	GBXL01063827.1	35.2	length=364	1
PcM_00188	MitchamPear_201207_092672	GBXL01092569.1	30.2.17	very weakly similar to (68.9) AT4G23160 | Symbols: | protein kinase family protein | chr4:12129485-12134086 FORWARDvery weakly similar to (81.3) POLX_TOBAC Retrovirus-related Pol polyprotein from transposon TNT 1-94 [Includes: Protease (EC 3.4.23.-); Re	1
PcM_00189	MitchamPear_201207_067374	GBXL01067323.1	35.2	length=338	1
PcM_00190	MitchamPear_201207_057562	GBXL01057526.1	35.2	length=420	1
PcM_00191	MitchamPear_201207_071253	GBXL01071194.1	35.2	length=314	1
PcM_00192	MitchamPear_201207_091159	GBXL01091061.1	35.2	length=228	1
PcM_00193	MitchamPear_201207_037121	GBXL01037112.1	35.2	length=784	1
PcM_00194	MitchamPear_201207_100358	GBXL01100239.1	35.2	very weakly similar to (60.1) AT3G05980 | Symbols: | unknown protein | chr3:1795514-1796251 FORWARD length=203	1
PcM_00196	MitchamPear_201207_080950	GBXL01080869.1	35.2	length=266	0.171563
PcM_00197	MitchamPear_201207_057645	GBXL01057609.1	35.2	length=419	1
PcM_00198	MitchamPear_201207_093961	GBXL01093855.1	35.2	length=219	0.881205
PcM_00199	MitchamPear_201207_057570	GBXL01057534.1	35.2	length=420	1
PcM_00200	MitchamPear_201207_093150	GBXL01093047.1	35.2	length=222	1
PcM_00201	MitchamPear_201207_074074	GBXL01074008.1	35.2	length=298	0.921733
PcM_00203	MitchamPear_201207_081066	GBXL01080985.1	35.2	length=265	1
PcM_00204	MitchamPear_201207_031716	GBXL01031709.1	30.3	weakly similar to ( 169) AT3G50770 | Symbols: | calmodulin-related protein, putative | chr3:18873987-18874604 FORWARDvery weakly similar to (90.1) CALM3_ORYSA Calmodulin-3 (CaM-3) - Oryza sativa (Rice)weakly similar to ( 119) loc_os01g56030 12001.m11759	1.87e-09
PcM_00205	MitchamPear_201207_068347	GBXL01068295.1	35.2	MSP1_C length=332	1
PcM_00206	MitchamPear_201207_061623	GBXL01061581.1	35.2	weakly similar to ( 174) AT2G07170 | Symbols: | binding | chr2:2975565-2978692 FORWARDweakly similar to ( 153) loc_os09g38710 12009.m059927 protein HEAT repeat family protein, expressed length=382	1
PcM_00207	MitchamPear_201207_093880	GBXL01093775.1	35.2	length=220	1
PcM_00208	MitchamPear_201207_087923	GBXL01087835.1	35.2	length=239	1
PcM_00209	MitchamPear_201207_062709	GBXL01062667.1	35.2	length=373	1
PcM_00210	MitchamPear_201207_092881	GBXL01092778.1	35.2	length=223	1
PcM_00211	MitchamPear_201207_058854	GBXL01058816.1	35.2	length=407	1
PcM_00212	MitchamPear_201207_078567	GBXL01078490.1	35.2	length=276	1
PcM_00213	MitchamPear_201207_087595	GBXL01087508.1	35.2	length=240	0.371827
PcM_00214	MitchamPear_201207_096059	GBXL01095949.1	35.2	length=214	1
PcM_00215	MitchamPear_201207_101214	GBXL01101094.1	35.2	length=201	1
PcM_00216	MitchamPear_201207_070506	GBXL01070449.1	35.2	length=318	1
PcM_00217	MitchamPear_201207_055385	GBXL01055355.1	35.2	length=443	0.481089
PcM_00218	MitchamPear_201207_085186	GBXL01085102.1	35.2	length=249	1
PcM_00219	MitchamPear_201207_059586	GBXL01059547.1	35.2	length=400	1
PcM_00220	MitchamPear_201207_063232	GBXL01063189.1	35.2	length=369	1
PcM_00221	MitchamPear_201207_069208	GBXL01069155.1	35.2	length=326	1
PcM_00223	MitchamPear_201207_086648	GBXL01086562.1	35.2	length=243	1
PcM_00224	MitchamPear_201207_071516	GBXL01071457.1	35.2	length=312	1
PcM_00226	MitchamPear_201207_093656	GBXL01093551.1	35.2	length=220	1
PcM_00227	MitchamPear_201207_081266	GBXL01081185.1	35.2	length=264	1
PcM_00228	MitchamPear_201207_071564	GBXL01071505.1	35.2	COG3889 length=312	1
PcM_00229	MitchamPear_201207_084965	GBXL01084881.1	35.2	length=250	1
PcM_00230	MitchamPear_201207_070055	GBXL01069998.1	35.2	length=321	1
PcM_00231	MitchamPear_201207_075066	GBXL01074996.1	35.2	length=293	1
PcM_00232	MitchamPear_201207_087650	GBXL01087563.1	35.2	length=240	1
PcM_00233	MitchamPear_201207_001609	GBXL01001607.1	28.1	nearly identical (1312) AT4G32700 | Symbols: | DNA-directed DNA polymerase family protein | chr4:15767440-15779185 FORWARDnearly identical (1070) loc_os12g19370 12012.m05887 protein DNA polymerase I family protein, expressed length=3885	0.73325
PcM_00234	MitchamPear_201207_031008	GBXL01031002.1	35.2	Herpes_UL32 length=984	0.0701862
PcM_00235	MitchamPear_201207_091073	GBXL01090976.1	35.2	length=228	1
PcM_00236	MitchamPear_201207_088713	GBXL01088624.1	30.2.17	very weakly similar to (98.6) AT4G23160 | Symbols: | protein kinase family protein | chr4:12129485-12134086 FORWARDvery weakly similar to (86.3) POLX_TOBAC Retrovirus-related Pol polyprotein from transposon TNT 1-94 [Includes: Protease (EC 3.4.23.-); Re	1
PcM_00237	MitchamPear_201207_085836	GBXL01085751.1	35.2	length=246	1
PcM_00238	MitchamPear_201207_073464	GBXL01073400.1	35.2	length=301	1
PcM_00239	MitchamPear_201207_079944	GBXL01079864.1	35.2	length=270	1
PcM_00240	MitchamPear_201207_066766	GBXL01066715.1	13.2.6.2	weakly similar to ( 156) AT5G53970 | Symbols: | aminotransferase, putative | chr5:21910676-21912594 FORWARDweakly similar to ( 163) loc_os02g20360 12002.m33659 protein tyrosine aminotransferase, putative, expressed length=342	1
PcM_00241	MitchamPear_201207_049825	GBXL01049805.1	35.2	length=513	1
PcM_00242	MitchamPear_201207_061535	GBXL01061493.1	35.2	length=383	1
PcM_00243	MitchamPear_201207_079039	GBXL01078962.1	35.2	length=274	1
PcM_00244	MitchamPear_201207_067580	GBXL01067529.1	35.2	length=337	1
PcM_00245	MitchamPear_201207_072535	GBXL01072475.1	35.2	length=306	1
PcM_00246	MitchamPear_201207_077955	GBXL01077879.1	35.2	length=279	1
PcM_00247	MitchamPear_201207_077989	GBXL01077913.1	20.2.99	very weakly similar to (56.2) AT1G09560 | Symbols: GLP5 | GLP5 (GERMIN-LIKE PROTEIN 5); manganese ion binding / nutrient reservoir | chr1:3093896-3094639 FORWARDvery weakly similar to (51.2) loc_os05g19670 12005.m06370 protein rhicadhesin receptor precur	1
PcM_00248	MitchamPear_201207_081674	GBXL01081592.1	35.2	length=263	1
PcM_00249	MitchamPear_201207_092957	GBXL01092854.1	35.2	length=222	1
PcM_00250	MitchamPear_201207_072583	GBXL01072523.1	35.2	length=306	1
PcM_00251	MitchamPear_201207_063362	GBXL01063319.1	35.2	length=368	1
PcM_00252	MitchamPear_201207_050710	GBXL01050690.1	35.2	very weakly similar to (66.2) POLX_TOBAC Retrovirus-related Pol polyprotein from transposon TNT 1-94 [Includes: Protease (EC 3.4.23.-); Reverse transcriptase (EC 2.7.7.49); Endonuclease] - Nicotiana tabacum (Common tobacco)weakly similar to ( 108) loc_os	1
PcM_00253	MitchamPear_201207_053840	GBXL01053813.1	35.2	length=461	1
PcM_00255	MitchamPear_201207_050605	GBXL01050585.1	35.2	length=502	1
PcM_00256	MitchamPear_201207_084881	GBXL01084797.1	35.2	length=250	1
PcM_00257	MitchamPear_201207_083556	GBXL01083472.1	35.2	length=255	1
PcM_00258	MitchamPear_201207_030174	GBXL01030168.1	20.2.1	moderately similar to ( 216) AT4G27670 | Symbols: HSP21 | HSP21 (HEAT SHOCK PROTEIN 21) | chr4:13819048-13819895 REVERSEmoderately similar to ( 226) HS22C_PETHY Small heat shock protein, chloroplast precursor - Petunia hybrida (Petunia)weakly similar to	4.05e-10
PcM_00259	MitchamPear_201207_094642	GBXL01094535.1	35.2	length=218	1
PcM_00260	MitchamPear_201207_100230	GBXL01100111.1	35.2	length=203	1
PcM_00261	MitchamPear_201207_073720	GBXL01073655.1	35.2	length=300	1
PcM_00262	MitchamPear_201207_075969	GBXL01075898.1	35.2	length=288	1
PcM_00263	MitchamPear_201207_058592	GBXL01058554.1	35.2	length=409	1
PcM_00264	MitchamPear_201207_099820	GBXL01099702.1	35.2	length=204	1
PcM_00265	MitchamPear_201207_087463	GBXL01087377.1	35.2	length=241	1
PcM_00266	MitchamPear_201207_094116	GBXL01094010.1	35.2	length=219	1
PcM_00267	MitchamPear_201207_101183	GBXL01101063.1	35.2	COG4907 length=201	1
PcM_00268	MitchamPear_201207_087056	GBXL01086970.1	35.2	length=242	1
PcM_00269	MitchamPear_201207_060800	GBXL01060760.1	35.2	length=389	1
PcM_00270	MitchamPear_201207_099614	GBXL01099498.1	1.1.6	weakly similar to ( 122) AT5G58260 | Symbols: | Encodes subunit NDH-N of NAD(P)H:plastoquinone dehydrogenase complex (Ndh complex) present in the thylakoid membrane of chloroplasts. This subunit is thought to be required for Ndh complex assembly. | chr5	1
PcM_00271	MitchamPear_201207_067748	GBXL01067696.1	35.2	length=335	1
PcM_00272	MitchamPear_201207_053184	GBXL01053157.1	35.2	length=469	1
PcM_00273	MitchamPear_201207_076484	GBXL01076411.1	19.10	very weakly similar to (63.5) AT1G08520 | Symbols: PDE166, CHLD | CHLD; ATP binding / magnesium chelatase/ nucleoside-triphosphatase/ nucleotide binding | chr1:2696538-2700819 FORWARDvery weakly similar to (64.7) CHLD_PEA Magnesium-chelatase subunit chlD	1
PcM_00275	MitchamPear_201207_091989	GBXL01091889.1	35.2	length=225	1
PcM_00276	MitchamPear_201207_092013	GBXL01091913.1	35.2	length=225	1
PcM_00277	MitchamPear_201207_086817	GBXL01086731.1	35.2	length=243	1
PcM_00278	MitchamPear_201207_082363	GBXL01082281.1	35.2	length=260	1
PcM_00279	MitchamPear_201207_100882	GBXL01100762.1	35.2	length=201	1
PcM_00280	MitchamPear_201207_015078	GBXL01015074.1	11.9.2.1	highly similar to ( 526) AT1G30370 | Symbols: | lipase class 3 family protein | chr1:10719169-10720758 REVERSEmoderately similar to ( 317) loc_os05g32380 12005.m07471 protein triacylglycerol lipase, putative, expressed length=1788	0.0405752
PcM_00281	MitchamPear_201207_076808	GBXL01076734.1	35.2	length=284	1
PcM_00282	MitchamPear_201207_065081	GBXL01065035.1	35.2	length=354	1
PcM_00283	MitchamPear_201207_075473	GBXL01075402.1	35.2	length=291	1
PcM_00284	MitchamPear_201207_033099	GBXL01033091.1	16.2.1.10	moderately similar to ( 387) AT4G37980 | Symbols: ELI3-1, ELI3, ATCAD7, CAD7 | ELI3-1 (ELICITOR-ACTIVATED GENE 3-1); binding / catalytic/ oxidoreductase/ zinc ion binding | chr4:17852670-17853914 FORWARDmoderately similar to ( 429) MTDH_FRAAN Probable ma	3.07e-06
PcM_00285	MitchamPear_201207_084999	GBXL01084915.1	35.2	length=250	1
PcM_00286	MitchamPear_201207_098822	GBXL01098706.1	35.2	length=207	1
PcM_00287	MitchamPear_201207_073379	GBXL01073315.1	20.1	very weakly similar to (58.9) loc_os09g20020 12009.m05209 protein disease resistance protein I2, putative, expressed length=302	1
PcM_00288	MitchamPear_201207_069602	GBXL01069546.1	35.2	length=324	1
PcM_00289	MitchamPear_201207_087138	GBXL01087052.1	35.2	length=242	1
PcM_00290	MitchamPear_201207_100834	GBXL01100714.1	35.2	length=202	1
PcM_00291	MitchamPear_201207_100306	GBXL01100187.1	35.2	length=203	1
PcM_00292	MitchamPear_201207_100171	GBXL01100052.1	35.2	length=203	1
PcM_00293	MitchamPear_201207_073524	GBXL01073459.1	35.2	length=301	1
PcM_00294	MitchamPear_201207_076653	GBXL01076580.1	35.2	length=285	0.785738
PcM_00295	MitchamPear_201207_084581	GBXL01084497.1	35.2	length=251	1
PcM_00296	MitchamPear_201207_067057	GBXL01067006.1	35.2	length=340	1
PcM_00297	MitchamPear_201207_057464	GBXL01057429.1	35.1.5	weakly similar to ( 104) AT2G33680 | Symbols: | pentatricopeptide (PPR) repeat-containing protein | chr2:14249608-14251791 FORWARDweakly similar to ( 147) loc_os11g29230 12011.m06834 protein pentatricopeptide repeat protein PPR986-12, putative, expresse	1
PcM_00298	MitchamPear_201207_088808	GBXL01088719.1	35.2	length=236	1
PcM_00299	MitchamPear_201207_081871	GBXL01081789.1	35.2	length=262	1
PcM_00300	MitchamPear_201207_082547	GBXL01082464.1	35.2	length=259	1
PcM_00301	MitchamPear_201207_086948	GBXL01086862.1	35.2	length=242	1
PcM_00302	MitchamPear_201207_083069	GBXL01082986.1	35.2	length=257	1
PcM_00303	MitchamPear_201207_088164	GBXL01088075.1	35.2	length=238	1
PcM_00305	MitchamPear_201207_095685	GBXL01095575.1	35.2	length=215	1
PcM_00306	MitchamPear_201207_091240	GBXL01091142.1	35.2	length=228	1
PcM_00307	MitchamPear_201207_080131	GBXL01080051.1	35.2	length=269	1
PcM_00309	MitchamPear_201207_088392	GBXL01088303.1	35.2	length=237	1
PcM_00310	MitchamPear_201207_088428	GBXL01088339.1	35.2	length=237	0.827378
PcM_00311	MitchamPear_201207_088223	GBXL01088134.1	35.2	length=238	1
PcM_00313	MitchamPear_201207_086468	GBXL01086382.1	35.2	length=244	1
PcM_00314	MitchamPear_201207_070555	GBXL01070498.1	26.28	very weakly similar to (53.1) AT1G53920 | Symbols: GLIP5 | GLIP5; carboxylesterase/ lipase | chr1:20137725-20139637 FORWARDvery weakly similar to (52.8) loc_os03g25030 12003.m07846 protein esterase precursor, putative, expressed length=318	1
PcM_00315	MitchamPear_201207_070933	GBXL01070876.1	35.2	length=316	1
PcM_00316	MitchamPear_201207_054258	GBXL01054230.1	35.2	length=456	1
PcM_00317	MitchamPear_201207_064571	GBXL01064526.1	35.2	length=358	1
PcM_00318	MitchamPear_201207_097594	GBXL01097481.1	35.2	length=210	1
PcM_00319	MitchamPear_201207_091865	GBXL01091766.1	35.2	length=226	1
PcM_00320	MitchamPear_201207_065976	GBXL01065927.1	35.2	length=348	1
PcM_00321	MitchamPear_201207_085865	GBXL01085780.1	35.2	length=246	1
PcM_00323	MitchamPear_201207_079758	GBXL01079679.1	35.2	length=270	1
PcM_00324	MitchamPear_201207_073696	GBXL01073631.1	35.2	length=300	1
PcM_00327	MitchamPear_201207_059986	GBXL01059947.1	35.2	length=396	1
PcM_00328	MitchamPear_201207_056629	GBXL01056594.1	35.2	length=430	1
PcM_00329	MitchamPear_201207_078177	GBXL01078101.1	35.2	length=278	1
PcM_00331	MitchamPear_201207_074310	GBXL01074241.1	35.2	very weakly similar to (65.5) loc_os11g45000 12011.m08333 protein retrotransposon protein, putative, unclassified length=297	1
PcM_00332	MitchamPear_201207_090244	GBXL01090148.1	35.2	length=231	1
PcM_00333	MitchamPear_201207_073383	GBXL01073319.1	35.2	length=302	1
PcM_00334	MitchamPear_201207_092262	GBXL01092160.1	35.2	length=225	1
PcM_00335	MitchamPear_201207_086381	GBXL01086296.1	35.2	length=245	1
PcM_00336	MitchamPear_201207_087471	GBXL01087385.1	35.2	length=240	1
PcM_00337	MitchamPear_201207_075263	GBXL01075192.1	35.2	length=292	1
PcM_00338	MitchamPear_201207_097588	GBXL01097475.1	26.3	very weakly similar to (96.7) AT3G26720 | Symbols: | glycosyl hydrolase family 38 protein | chr3:9816707-9822958 FORWARDweakly similar to ( 107) loc_os11g32260 12011.m28814 protein lysosomal alpha-mannosidase precursor, putative, expressed length=210	1
PcM_00339	MitchamPear_201207_089426	GBXL01089334.1	35.2	length=234	1
PcM_00340	MitchamPear_201207_081512	GBXL01081430.1	35.2	length=263	1
PcM_00341	MitchamPear_201207_094426	GBXL01094319.1	35.2	length=218	1
PcM_00342	MitchamPear_201207_077817	GBXL01077741.1	35.2	length=279	1
PcM_00343	MitchamPear_201207_062885	GBXL01062842.1	35.2	length=372	1
PcM_00345	MitchamPear_201207_059955	GBXL01059916.1	35.2	length=396	1
PcM_00346	MitchamPear_201207_064529	GBXL01064484.1	35.2	length=358	1
PcM_00347	MitchamPear_201207_098499	GBXL01098383.1	35.2	length=207	1
PcM_00348	MitchamPear_201207_080221	GBXL01080141.1	35.2	length=269	1
PcM_00349	MitchamPear_201207_045278	GBXL01045263.1	35.2	length=591	1
PcM_00350	MitchamPear_201207_073925	GBXL01073860.1	35.2	very weakly similar to (57.4) loc_os05g14530 12005.m05864 protein retrotransposon protein, putative, Ty1-copia subclass length=299	1
PcM_00351	MitchamPear_201207_075940	GBXL01075869.1	35.2	length=289	1
PcM_00352	MitchamPear_201207_088172	GBXL01088083.1	35.2	very weakly similar to (50.8) loc_os02g01840 12002.m05534 protein retrotransposon protein, putative, unclassified length=238	1
PcM_00353	MitchamPear_201207_084188	GBXL01084104.1	35.2	length=253	1
PcM_00355	MitchamPear_201207_090772	GBXL01090675.1	35.2	length=229	1
PcM_00356	MitchamPear_201207_059628	GBXL01059589.1	35.2	length=400	1
PcM_00357	MitchamPear_201207_079839	GBXL01079759.1	35.2	very weakly similar to (71.6) AT5G23490 | Symbols: | unknown protein | chr5:7919831-7926499 FORWARDvery weakly similar to (68.6) loc_os05g01060 12005.m04646 protein expressed protein length=270	1
PcM_00358	MitchamPear_201207_097325	GBXL01097213.1	35.2	length=210	1
PcM_00359	MitchamPear_201207_069931	GBXL01069875.1	35.2	very weakly similar to (88.2) loc_os10g11250 12010.m04454 protein transposon protein, putative, CACTA, En/Spm sub-class length=322	1
PcM_00360	MitchamPear_201207_081001	GBXL01080920.1	35.2	length=265	1
PcM_00361	MitchamPear_201207_097582	GBXL01097469.1	35.2	length=210	1
PcM_00362	MitchamPear_201207_097180	GBXL01097068.1	35.2	length=211	1
PcM_00363	MitchamPear_201207_064768	GBXL01064723.1	35.2	length=357	1
PcM_00364	MitchamPear_201207_055751	GBXL01055720.1	35.2	length=439	1
PcM_00365	MitchamPear_201207_062031	GBXL01061989.1	35.2	length=379	3.83e-12
PcM_00366	MitchamPear_201207_101189	GBXL01101069.1	35.2	length=201	1
PcM_00367	MitchamPear_201207_082230	GBXL01082148.1	35.2	length=260	1
PcM_00369	MitchamPear_201207_092478	GBXL01092375.1	35.2	length=224	1
PcM_00370	MitchamPear_201207_059216	GBXL01059178.1	35.2	length=403	1
PcM_00371	MitchamPear_201207_079452	GBXL01079374.1	35.2	length=272	1
PcM_00372	MitchamPear_201207_060813	GBXL01060773.1	35.2	length=389	1
PcM_00373	MitchamPear_201207_101042	GBXL01100922.1	35.2	length=201	1
PcM_00374	MitchamPear_201207_084925	GBXL01084841.1	35.2	length=250	1
PcM_00375	MitchamPear_201207_079785	GBXL01079706.1	35.2	very weakly similar to (64.3) AT5G65520 | Symbols: | binding | chr5:26189876-26190496 REVERSEvery weakly similar to (57.4) loc_os02g10940 12002.m06392 protein TPR Domain containing protein, expressed length=270	1
PcM_00376	MitchamPear_201207_086518	GBXL01086432.1	35.2	length=244	1
PcM_00377	MitchamPear_201207_091050	GBXL01090953.1	35.2	length=228	1
PcM_00378	MitchamPear_201207_079546	GBXL01079468.1	35.2	length=271	1
PcM_00379	MitchamPear_201207_095117	GBXL01095009.1	35.2	length=216	1
PcM_00380	MitchamPear_201207_098642	GBXL01098526.1	35.2	length=207	1
PcM_00381	MitchamPear_201207_045518	GBXL01045502.1	35.2	length=587	0.00367806
PcM_00382	MitchamPear_201207_070525	GBXL01070468.1	35.2	length=318	1
PcM_00383	MitchamPear_201207_069097	GBXL01069045.1	20.1	weakly similar to ( 122) AT1G75030 | Symbols: ATLP-3 | ATLP-3 | chr1:28174418-28175255 FORWARDvery weakly similar to (78.2) TLP1_PRUPE Thaumatin-like protein 1 precursor (PpAZ44) - Prunus persica (Peach)weakly similar to ( 104) loc_os09g36580 12009.m0660	1
PcM_00384	MitchamPear_201207_098517	GBXL01098401.1	35.2	length=207	1
PcM_00385	MitchamPear_201207_098585	GBXL01098469.1	35.2	length=207	1
PcM_00386	MitchamPear_201207_098465	GBXL01098349.1	35.2	length=207	1
PcM_00387	MitchamPear_201207_076798	GBXL01076724.1	35.2	length=284	1
PcM_00388	MitchamPear_201207_071918	GBXL01071858.1	9.1.2	very weakly similar to (98.2) ATMG00580 | Symbols: NAD4 | NADH dehydrogenase subunit 4 | chrM:161693-169674 FORWARDweakly similar to ( 102) NU4M_WHEAT NADH-ubiquinone oxidoreductase chain 4 (EC 1.6.5.3) (NADH dehydrogenase subunit 4) - Triticum aestivum	1
PcM_00389	MitchamPear_201207_073195	GBXL01073132.1	35.2	length=303	1
PcM_00390	MitchamPear_201207_083112	GBXL01083029.1	35.2	length=257	1
PcM_00391	MitchamPear_201207_092573	GBXL01092470.1	35.2	length=224	1
PcM_00392	MitchamPear_201207_076503	GBXL01076430.1	35.2	length=286	1
PcM_00393	MitchamPear_201207_093260	GBXL01093157.1	35.2	length=222	1
PcM_00394	MitchamPear_201207_043102	GBXL01043090.1	35.2	length=635	1
PcM_00395	MitchamPear_201207_083882	GBXL01083798.1	35.2	length=254	1
PcM_00396	MitchamPear_201207_084766	GBXL01084682.1	30.2.11	very weakly similar to (72.8) AT2G34930 | Symbols: | disease resistance family protein | chr2:14737169-14739886 REVERSEvery weakly similar to (55.5) loc_os01g66760 12001.m12783 protein leucine-rich repeat receptor protein kinase EXS precursor, putative,	1
PcM_00397	MitchamPear_201207_059535	GBXL01059496.1	35.2	length=401	1
PcM_00398	MitchamPear_201207_092535	GBXL01092432.1	35.2	length=224	1
PcM_00399	MitchamPear_201207_086671	GBXL01086585.1	35.2	length=243	1
PcM_00400	MitchamPear_201207_067357	GBXL01067306.1	35.2	length=338	1
PcM_00401	MitchamPear_201207_078456	GBXL01078379.1	34.16	weakly similar to ( 144) AT1G66950 | Symbols: PDR11, ATPDR11 | PDR11 (PLEIOTROPIC DRUG RESISTANCE 11); ATPase, coupled to transmembrane movement of substances | chr1:24978239-24984461 FORWARDweakly similar to ( 160) PDR2_NICPL Pleiotropic drug resistance	0.636053
PcM_00402	MitchamPear_201207_089216	GBXL01089126.1	35.2	length=235	1
PcM_00403	MitchamPear_201207_092731	GBXL01092628.1	35.2	length=223	1
PcM_00405	MitchamPear_201207_086115	GBXL01086030.1	35.2	length=245	1
PcM_00406	MitchamPear_201207_039035	GBXL01039025.1	35.2	length=732	1
PcM_00407	MitchamPear_201207_086174	GBXL01086089.1	35.2	length=245	1
PcM_00408	MitchamPear_201207_073067	GBXL01073004.1	35.2	length=303	1
PcM_00409	MitchamPear_201207_076739	GBXL01076666.1	35.2	length=285	1
PcM_00410	MitchamPear_201207_084645	GBXL01084561.1	35.2	length=251	1
PcM_00411	MitchamPear_201207_095122	GBXL01095014.1	35.2	length=216	1
PcM_00412	MitchamPear_201207_089578	GBXL01089486.1	35.2	length=233	1
PcM_00413	MitchamPear_201207_093237	GBXL01093134.1	35.2	length=222	1
PcM_00414	MitchamPear_201207_098180	GBXL01098065.1	35.2	length=208	1
PcM_00415	MitchamPear_201207_096402	GBXL01096291.1	35.2	length=213	1
PcM_00416	MitchamPear_201207_091505	GBXL01091406.1	35.2	length=227	1
PcM_00418	MitchamPear_201207_073348	GBXL01073284.1	35.2	length=302	1
PcM_00419	MitchamPear_201207_082708	GBXL01082625.1	35.2	length=259	1
PcM_00420	MitchamPear_201207_077882	GBXL01077806.1	35.2	length=279	1
PcM_00421	MitchamPear_201207_088586	GBXL01088497.1	27.2	very weakly similar to (58.9) loc_os10g40890 12010.m06857 protein retrotransposon protein, putative, unclassified length=237	1
PcM_00422	MitchamPear_201207_082190	GBXL01082108.1	35.2	length=261	1
PcM_00423	MitchamPear_201207_091150	GBXL01091052.1	35.2	length=228	1
PcM_00424	MitchamPear_201207_050914	GBXL01050894.1	35.2	length=497	1
PcM_00425	MitchamPear_201207_062560	GBXL01062518.1	35.2	length=374	1
PcM_00426	MitchamPear_201207_088860	GBXL01088771.1	35.2	length=236	1
PcM_00427	MitchamPear_201207_095342	GBXL01095234.1	35.2	length=216	1
PcM_00428	MitchamPear_201207_070985	GBXL01070927.1	35.2	length=315	1
PcM_00429	MitchamPear_201207_080334	GBXL01080254.1	35.2	length=268	1
PcM_00430	MitchamPear_201207_050639	GBXL01050619.1	30.2.17	very weakly similar to (55.5) AT4G23160 | Symbols: | protein kinase family protein | chr4:12129485-12134086 FORWARDvery weakly similar to (68.2) POLX_TOBAC Retrovirus-related Pol polyprotein from transposon TNT 1-94 [Includes: Protease (EC 3.4.23.-); Re	1
PcM_00431	MitchamPear_201207_080239	GBXL01080159.1	35.2	length=269	1
PcM_00432	MitchamPear_201207_093061	GBXL01092958.1	35.2	length=222	1
PcM_00433	MitchamPear_201207_086711	GBXL01086625.1	35.2	length=243	1
PcM_00434	MitchamPear_201207_090457	GBXL01090361.1	35.2	length=230	1
PcM_00435	MitchamPear_201207_089799	GBXL01089707.1	35.2	length=232	1
PcM_00436	MitchamPear_201207_061419	GBXL01061377.1	35.2	length=383	1
PcM_00437	MitchamPear_201207_093616	GBXL01093511.1	35.2	very weakly similar to (56.2) AT3G11690 | Symbols: | unknown protein | chr3:3695484-3696242 FORWARD length=220	1
PcM_00440	MitchamPear_201207_041667	GBXL01041656.1	35.2	length=668	0.919494
PcM_00441	MitchamPear_201207_058148	GBXL01058112.1	35.2	length=414	1
PcM_00442	MitchamPear_201207_098746	GBXL01098630.1	35.2	length=207	1
PcM_00444	MitchamPear_201207_092321	GBXL01092219.1	35.2	length=224	1
PcM_00445	MitchamPear_201207_070605	GBXL01070548.1	30.2.11	very weakly similar to (96.7) AT5G48940 | Symbols: | leucine-rich repeat transmembrane protein kinase, putative | chr5:19839785-19843744 FORWARDvery weakly similar to (80.9) RPK1_IPONI Receptor-like protein kinase precursor (EC 2.7.11.1) - Ipomoea nil (	1
PcM_00446	MitchamPear_201207_083901	GBXL01083817.1	35.2	length=254	1
PcM_00447	MitchamPear_201207_073612	GBXL01073547.1	29.5.11.4.2	very weakly similar to (85.5) AT1G67180 | Symbols: | zinc finger (C3HC4-type RING finger) family protein / BRCT domain-containing protein | chr1:25130099-25132169 FORWARDvery weakly similar to (79.7) loc_os08g31930 12008.m07187 protein ubiquitin-protein	1
PcM_00448	MitchamPear_201207_068799	GBXL01068747.1	35.2	length=329	1
PcM_00449	MitchamPear_201207_090010	GBXL01089918.1	35.2	length=232	1
PcM_00451	MitchamPear_201207_071523	GBXL01071464.1	35.2	length=312	1
PcM_00452	MitchamPear_201207_085755	GBXL01085670.1	35.2	length=247	1
PcM_00453	MitchamPear_201207_057110	GBXL01057075.1	35.2	length=425	1
PcM_00454	MitchamPear_201207_082332	GBXL01082250.1	35.2	MSP1_C length=260	1
PcM_00455	MitchamPear_201207_082959	GBXL01082876.1	35.2	length=258	1
PcM_00456	MitchamPear_201207_082638	GBXL01082555.1	35.2	length=259	1
PcM_00457	MitchamPear_201207_057129	GBXL01057094.1	35.2	length=425	1
PcM_00458	MitchamPear_201207_078913	GBXL01078836.1	35.2	length=274	0.765211
PcM_00459	MitchamPear_201207_059263	GBXL01059225.1	35.2	length=403	1
PcM_00460	MitchamPear_201207_091703	GBXL01091604.1	35.2	length=226	1
PcM_00461	MitchamPear_201207_074804	GBXL01074735.1	35.2	length=294	1
PcM_00462	MitchamPear_201207_097316	GBXL01097204.1	35.2	length=210	1
PcM_00463	MitchamPear_201207_087527	GBXL01087441.1	35.2	length=240	1
PcM_00464	MitchamPear_201207_082802	GBXL01082719.1	31.3	weakly similar to ( 107) AT2G44740 | Symbols: CYCP4;1 | CYCP4;1 (cyclin p4;1); cyclin-dependent protein kinase | chr2:18442287-18443304 REVERSEvery weakly similar to (87.4) loc_os04g46000 12004.m09551 protein nuc-1 negative regulatory protein preg, putat	1
PcM_00465	MitchamPear_201207_094247	GBXL01094140.1	35.2	length=219	1
PcM_00466	MitchamPear_201207_055658	GBXL01055627.1	35.2	length=440	1
PcM_00467	MitchamPear_201207_070691	GBXL01070634.1	35.2	length=317	1
PcM_00468	MitchamPear_201207_099645	GBXL01099529.1	26.12	very weakly similar to (65.9) AT2G22420 | Symbols: | peroxidase 17 (PER17) (P17) | chr2:9513341-9514484 FORWARDvery weakly similar to (51.2) PER1_HORVU Peroxidase 1 precursor (EC 1.11.1.7) - Hordeum vulgare (Barley)very weakly similar to (62.8) loc_os09	1
PcM_00470	MitchamPear_201207_050343	GBXL01050323.1	30.2.17	very weakly similar to (52.8) AT4G23160 | Symbols: | protein kinase family protein | chr4:12129485-12134086 FORWARDvery weakly similar to (70.1) POLX_TOBAC Retrovirus-related Pol polyprotein from transposon TNT 1-94 [Includes: Protease (EC 3.4.23.-); Re	0.74029
PcM_00471	MitchamPear_201207_040561	GBXL01040550.1	10.6.1	moderately similar to ( 323) AT1G48930 | Symbols: AtGH9C1 | AtGH9C1 (Arabidopsis thaliana glycosyl hydrolase 9C1); catalytic/ hydrolase, hydrolyzing O-glycosyl compounds | chr1:18101782-18104587 REVERSEmoderately similar to ( 267) GUN13_ORYSA Endoglucana	1
PcM_00472	MitchamPear_201207_049246	GBXL01049227.1	35.2	length=522	1
PcM_00473	MitchamPear_201207_075441	GBXL01075370.1	35.2	length=291	1
PcM_00474	MitchamPear_201207_069763	GBXL01069707.1	35.2	length=323	1
PcM_00475	MitchamPear_201207_092648	GBXL01092545.1	35.2	length=223	1
PcM_00476	MitchamPear_201207_043048	GBXL01043036.1	35.2	length=636	0.882
PcM_00477	MitchamPear_201207_079225	GBXL01079148.1	35.2	length=273	1
PcM_00478	MitchamPear_201207_073302	GBXL01073238.1	35.2	length=302	1
PcM_00479	MitchamPear_201207_079458	GBXL01079380.1	35.2	length=272	1
PcM_00480	MitchamPear_201207_075036	GBXL01074966.1	35.2	length=293	1
PcM_00481	MitchamPear_201207_095112	GBXL01095004.1	35.2	length=216	1
PcM_00482	MitchamPear_201207_062289	GBXL01062247.1	35.2	length=376	1
PcM_00483	MitchamPear_201207_091972	GBXL01091872.1	35.2	length=225	1
PcM_00484	MitchamPear_201207_090510	GBXL01090414.1	35.2	length=230	1
PcM_00485	MitchamPear_201207_087443	GBXL01087357.1	26.2	very weakly similar to (86.7) AT3G02100 | Symbols: | UDP-glucoronosyl/UDP-glucosyl transferase family protein | chr3:368840-370484 REVERSEvery weakly similar to (66.2) loc_os03g55030 12003.m35419 protein glucosyl transferase, putative, expressed length=	1
PcM_00486	MitchamPear_201207_070151	GBXL01070094.1	35.2	length=320	1
PcM_00487	MitchamPear_201207_041151	GBXL01041140.1	35.2	COG3889 length=680	1
PcM_00488	MitchamPear_201207_079272	GBXL01079195.1	35.2	length=273	1
PcM_00489	MitchamPear_201207_095822	GBXL01095712.1	35.2	length=214	1
PcM_00490	MitchamPear_201207_069399	GBXL01069343.1	35.2	length=325	1
PcM_00491	MitchamPear_201207_091456	GBXL01091357.1	35.2	length=227	1
PcM_00492	MitchamPear_201207_093032	GBXL01092929.1	35.2	length=222	1
PcM_00493	MitchamPear_201207_063489	GBXL01063446.1	35.2	length=367	1
PcM_00494	MitchamPear_201207_086664	GBXL01086578.1	35.2	length=243	1
PcM_00495	MitchamPear_201207_077138	GBXL01077063.1	35.2	length=283	1
PcM_00496	MitchamPear_201207_094091	GBXL01093985.1	35.2	length=219	1
PcM_00497	MitchamPear_201207_083206	GBXL01083123.1	35.2	length=257	1
PcM_00498	MitchamPear_201207_074255	GBXL01074187.1	35.2	length=297	1
PcM_00499	MitchamPear_201207_092496	GBXL01092393.1	35.2	length=224	1
PcM_00500	MitchamPear_201207_053458	GBXL01053431.1	35.2	length=465	1
PcM_00501	MitchamPear_201207_069046	GBXL01068994.1	35.2	length=327	1
PcM_00502	MitchamPear_201207_071669	GBXL01071610.1	35.2	length=311	1
PcM_00503	MitchamPear_201207_068632	GBXL01068580.1	35.2	length=330	1
PcM_00504	MitchamPear_201207_079216	GBXL01079139.1	35.2	length=273	1
PcM_00506	MitchamPear_201207_084462	GBXL01084378.1	35.2	length=252	1
PcM_00507	MitchamPear_201207_090807	GBXL01090710.1	27.3.3	very weakly similar to (71.6) AT4G27950 | Symbols: CRF4 | CRF4 (CYTOKININ RESPONSE FACTOR 4); DNA binding / transcription factor | chr4:13909732-13910739 REVERSEvery weakly similar to (63.5) ERF1_ORYSA Ethylene-responsive transcription factor 1 (Ethylene	1.97e-05
PcM_00508	MitchamPear_201207_050034	GBXL01050014.1	35.2	length=510	1
PcM_00509	MitchamPear_201207_098631	GBXL01098515.1	35.2	length=207	1
PcM_00510	MitchamPear_201207_049737	GBXL01049717.1	35.2	length=514	1
PcM_00511	MitchamPear_201207_098156	GBXL01098041.1	35.2	length=208	1
PcM_00512	MitchamPear_201207_098042	GBXL01097927.1	35.2	length=209	1
PcM_00513	MitchamPear_201207_067094	GBXL01067043.1	31.1	very weakly similar to (60.5) AT2G37420 | Symbols: | kinesin motor protein-related | chr2:15700550-15705165 FORWARD length=340	1
PcM_00514	MitchamPear_201207_084818	GBXL01084734.1	35.2	length=250	1
PcM_00515	MitchamPear_201207_089564	GBXL01089472.1	35.2	weakly similar to ( 106) AT4G14970 | Symbols: | unknown protein | chr4:8553854-8561664 FORWARDvery weakly similar to (96.3) loc_os07g05960 12007.m05060 protein conserved hypothetical protein length=233	1
PcM_00517	MitchamPear_201207_083392	GBXL01083308.1	35.2	length=256	0.860426
PcM_00518	MitchamPear_201207_058955	GBXL01058917.1	35.2	length=406	1
PcM_00519	MitchamPear_201207_069651	GBXL01069595.1	35.2	length=323	1
PcM_00520	MitchamPear_201207_090210	GBXL01090114.1	35.2	length=231	1
PcM_00522	MitchamPear_201207_098301	GBXL01098185.1	35.2	length=208	1
PcM_00523	MitchamPear_201207_085530	GBXL01085446.1	35.2	length=248	1
PcM_00524	MitchamPear_201207_100795	GBXL01100675.1	35.2	length=202	1
PcM_00526	MitchamPear_201207_097252	GBXL01097140.1	35.2	length=211	1
PcM_00527	MitchamPear_201207_065687	GBXL01065639.1	35.2	length=350	1
PcM_00528	MitchamPear_201207_058919	GBXL01058881.1	35.2	length=406	1
PcM_00529	MitchamPear_201207_057617	GBXL01057581.1	35.2	length=420	1
PcM_00530	MitchamPear_201207_096828	GBXL01096717.1	35.2	length=212	1
PcM_00531	MitchamPear_201207_057802	GBXL01057766.1	35.2	length=417	1
PcM_00532	MitchamPear_201207_100083	GBXL01099964.1	35.2	length=203	1
PcM_00533	MitchamPear_201207_094041	GBXL01093935.1	35.2	length=219	1
PcM_00534	MitchamPear_201207_081851	GBXL01081769.1	35.2	length=262	1
PcM_00535	MitchamPear_201207_057816	GBXL01057780.1	35.2	length=417	1
PcM_00536	MitchamPear_201207_094347	GBXL01094240.1	31.2.5	very weakly similar to (70.1) AT5G53280 | Symbols: PDV1 | PDV1 (PLASTID DIVISION1) | chr5:21607586-21609080 FORWARD length=218	1
PcM_00537	MitchamPear_201207_088096	GBXL01088007.1	35.2	length=238	1
PcM_00538	MitchamPear_201207_053901	GBXL01053874.1	35.2	length=460	1
PcM_00539	MitchamPear_201207_066197	GBXL01066147.1	9.7	very weakly similar to (92.4) ATMG01360 | Symbols: COX1 | cytochrome c oxidase subunit 1 | chrM:349830-351413 REVERSEvery weakly similar to (92.4) COX1_WHEAT Cytochrome c oxidase subunit 1 (EC 1.9.3.1) (Cytochrome c oxidase polypeptide I) - Triticum aest	1
PcM_00540	MitchamPear_201207_079751	GBXL01079673.1	35.2	length=271	1
PcM_00541	MitchamPear_201207_098865	GBXL01098749.1	35.2	length=206	1
PcM_00542	MitchamPear_201207_083071	GBXL01082988.1	16.1.5	very weakly similar to (72.0) AT1G61120 | Symbols: TPS04, GES | TPS04 (TERPENE SYNTHASE 04); (E,E)-geranyllinalool synthase | chr1:22523689-22528598 FORWARD length=257	1
PcM_00543	MitchamPear_201207_070028	GBXL01069971.1	35.2	length=321	1
PcM_00544	MitchamPear_201207_072248	GBXL01072188.1	35.2	length=308	1
PcM_00545	MitchamPear_201207_011672	GBXL01011670.1	35.2	highly similar to ( 681) AT1G04900 | Symbols: | unknown protein | chr1:1383912-1387561 FORWARDhighly similar to ( 602) loc_os01g68390 12001.m12942 protein uncharacterized ACR, COG1565 family protein, expressed COG3889 length=2036	0.999998
PcM_00546	MitchamPear_201207_083246	GBXL01083163.1	35.2	length=256	1
PcM_00547	MitchamPear_201207_090193	GBXL01090097.1	35.2	length=231	1
PcM_00548	MitchamPear_201207_095139	GBXL01095031.1	35.2	length=216	1
PcM_00549	MitchamPear_201207_093689	GBXL01093584.1	35.2	length=220	1
PcM_00550	MitchamPear_201207_095785	GBXL01095675.1	35.2	length=214	1
PcM_00551	MitchamPear_201207_085676	GBXL01085591.1	35.2	length=247	1
PcM_00552	MitchamPear_201207_081712	GBXL01081630.1	35.2	length=263	1
PcM_00553	MitchamPear_201207_099014	GBXL01098898.1	35.2	length=206	1
PcM_00554	MitchamPear_201207_073085	GBXL01073022.1	35.2	length=303	1
PcM_00555	MitchamPear_201207_055790	GBXL01055759.1	35.2	length=438	1
PcM_00556	MitchamPear_201207_042711	GBXL01042700.1	35.2	length=644	0.599167
PcM_00557	MitchamPear_201207_081601	GBXL01081519.1	35.2	length=263	1
PcM_00558	MitchamPear_201207_097981	GBXL01097866.1	35.2	length=209	1
PcM_00559	MitchamPear_201207_091535	GBXL01091436.1	35.2	length=227	1
PcM_00560	MitchamPear_201207_084949	GBXL01084865.1	35.2	length=250	1
PcM_00561	MitchamPear_201207_095436	GBXL01095328.1	35.2	length=215	1
PcM_00562	MitchamPear_201207_075674	GBXL01075603.1	35.2	length=290	1
PcM_00563	MitchamPear_201207_064915	GBXL01064870.1	35.2	length=356	1
PcM_00564	MitchamPear_201207_097623	GBXL01097510.1	35.2	length=210	1
PcM_00565	MitchamPear_201207_081895	GBXL01081813.1	35.2	length=262	1
PcM_00566	MitchamPear_201207_080376	GBXL01080296.1	35.2	length=268	1
PcM_00568	MitchamPear_201207_076923	GBXL01076849.1	35.2	length=284	1
PcM_00569	MitchamPear_201207_074019	GBXL01073953.1	35.2	very weakly similar to (66.6) loc_os11g21960 12011.m06171 protein retrotransposon protein, putative, unclassified length=298	1
PcM_00570	MitchamPear_201207_070303	GBXL01070246.1	30.2.17	very weakly similar to (70.1) AT4G23160 | Symbols: | protein kinase family protein | chr4:12129485-12134086 FORWARDvery weakly similar to (77.8) POLX_TOBAC Retrovirus-related Pol polyprotein from transposon TNT 1-94 [Includes: Protease (EC 3.4.23.-); Re	1
PcM_00571	MitchamPear_201207_075520	GBXL01075449.1	35.2	length=291	1
PcM_00573	MitchamPear_201207_072361	GBXL01072301.1	35.2	length=307	1
PcM_00574	MitchamPear_201207_097288	GBXL01097176.1	35.2	length=211	1
PcM_00575	MitchamPear_201207_068730	GBXL01068678.1	35.2	length=329	1
PcM_00576	MitchamPear_201207_041586	GBXL01041575.1	35.2	length=670	1
PcM_00577	MitchamPear_201207_094878	GBXL01094771.1	35.2	length=217	1
PcM_00578	MitchamPear_201207_072306	GBXL01072246.1	35.2	length=308	1
PcM_00579	MitchamPear_201207_030770	GBXL01030764.1	35.2	length=993	1
PcM_00580	MitchamPear_201207_099569	GBXL01099453.1	35.2	length=205	1
PcM_00581	MitchamPear_201207_065674	GBXL01065626.1	35.2	length=350	1
PcM_00583	MitchamPear_201207_048419	GBXL01048401.1	35.2	length=535	1
PcM_00584	MitchamPear_201207_087218	GBXL01087132.1	35.2	length=241	1
PcM_00585	MitchamPear_201207_087335	GBXL01087249.1	35.2	length=241	1
PcM_00586	MitchamPear_201207_087315	GBXL01087229.1	35.2	length=241	1
PcM_00587	MitchamPear_201207_072620	GBXL01072559.1	35.2	length=306	1
PcM_00588	MitchamPear_201207_087034	GBXL01086948.1	35.2	length=242	1
PcM_00589	MitchamPear_201207_086655	GBXL01086569.1	35.2	length=243	1
PcM_00590	MitchamPear_201207_093413	GBXL01093309.1	35.2	length=221	1
PcM_00592	MitchamPear_201207_086765	GBXL01086679.1	35.2	length=243	1
PcM_00593	MitchamPear_201207_089354	GBXL01089264.1	35.1	very weakly similar to (83.2) AT5G21920 | Symbols: | YGGT family protein | chr5:7241350-7242765 REVERSE length=234	1
PcM_00595	MitchamPear_201207_081005	GBXL01080924.1	16.1.5	very weakly similar to (57.4) DCS1_GOSHI (+)-delta-cadinene synthase (EC 4.2.3.13) (D-cadinene synthase) - Gossypium hirsutum (Upland cotton) length=265	0.451749
PcM_00596	MitchamPear_201207_066672	GBXL01066621.1	35.2	length=343	0.75001
PcM_00597	MitchamPear_201207_067318	GBXL01067267.1	35.1	very weakly similar to (92.0) AT1G19190 | Symbols: | hydrolase | chr1:6623876-6624832 FORWARDvery weakly similar to (94.7) loc_os06g11090 12006.m05826 protein gibberellin receptor GID1L2, putative, expressed length=338	1
PcM_00598	MitchamPear_201207_082662	GBXL01082579.1	35.2	length=259	1
PcM_00599	MitchamPear_201207_085266	GBXL01085182.1	35.2	length=249	1
PcM_00600	MitchamPear_201207_090222	GBXL01090126.1	35.2	length=231	1
PcM_00601	MitchamPear_201207_047417	GBXL01047400.1	35.2	length=552	0.372158
PcM_00602	MitchamPear_201207_094583	GBXL01094476.1	35.2	length=218	1
PcM_00604	MitchamPear_201207_079352	GBXL01079275.1	35.2	length=272	1
PcM_00606	MitchamPear_201207_091253	GBXL01091155.1	35.2	length=228	1
PcM_00608	MitchamPear_201207_091286	GBXL01091188.1	35.2	length=228	1
PcM_00609	MitchamPear_201207_072450	GBXL01072390.1	35.2	length=307	1
PcM_00610	MitchamPear_201207_089728	GBXL01089636.1	35.2	length=233	1
PcM_00611	MitchamPear_201207_073847	GBXL01073782.1	35.2	length=299	1
PcM_00612	MitchamPear_201207_094224	GBXL01094117.1	35.2	length=219	1
PcM_00614	MitchamPear_201207_089940	GBXL01089848.1	35.2	length=232	1
PcM_00615	MitchamPear_201207_086873	GBXL01086787.1	35.2	very weakly similar to (55.1) AT3G18170 | Symbols: | transferase, transferring glycosyl groups | chr3:6228393-6229547 FORWARD length=243	1
PcM_00616	MitchamPear_201207_098705	GBXL01098589.1	35.2	length=207	1
PcM_00617	MitchamPear_201207_069517	GBXL01069461.1	35.2	length=324	1
PcM_00618	MitchamPear_201207_090004	GBXL01089912.1	35.2	length=232	1
PcM_00619	MitchamPear_201207_067865	GBXL01067813.1	35.2	length=335	1
PcM_00620	MitchamPear_201207_098003	GBXL01097888.1	35.2	length=209	1
PcM_00621	MitchamPear_201207_099885	GBXL01099766.1	35.2	length=204	1
PcM_00622	MitchamPear_201207_046176	GBXL01046160.1	35.2	length=575	0.618353
PcM_00623	MitchamPear_201207_094436	GBXL01094329.1	35.2	length=218	1
PcM_00624	MitchamPear_201207_070137	GBXL01070080.1	35.2	length=320	1
PcM_00625	MitchamPear_201207_081021	GBXL01080940.1	35.2	length=265	1
PcM_00626	MitchamPear_201207_068314	GBXL01068262.1	35.1	very weakly similar to (57.8) AT1G78610 | Symbols: MSL6 | MSL6 (MECHANOSENSITIVE CHANNEL OF SMALL CONDUCTANCE-LIKE 6) | chr1:29569226-29572126 REVERSEvery weakly similar to (68.6) loc_os06g10410 12006.m05759 protein mechanosensitive ion channel family pr	1
PcM_00627	MitchamPear_201207_079875	GBXL01079795.1	35.2	length=270	1
PcM_00628	MitchamPear_201207_071942	GBXL01071882.1	35.2	length=310	1
PcM_00629	MitchamPear_201207_097818	GBXL01097704.1	35.2	length=209	1
PcM_00630	MitchamPear_201207_078222	GBXL01078146.1	35.2	length=277	1
PcM_00631	MitchamPear_201207_078340	GBXL01078264.1	33.99	very weakly similar to (99.0) AT3G55770 | Symbols: | LIM domain-containing protein | chr3:20703799-20704614 FORWARDvery weakly similar to (67.4) SF3_HELAN Pollen-specific protein SF3 - Helianthus annuus (Common sunflower)very weakly similar to (98.2) lo	1
PcM_00632	MitchamPear_201207_076120	GBXL01076048.1	35.2	length=288	1
PcM_00633	MitchamPear_201207_078081	GBXL01078005.1	35.2	length=278	1
PcM_00634	MitchamPear_201207_063640	GBXL01063597.1	34.15	moderately similar to ( 203) AT1G31120 | Symbols: KUP10 | KUP10; potassium ion transmembrane transporter | chr1:11104375-11107361 REVERSEweakly similar to ( 181) HAK11_ORYSA Probable potassium transporter 11 (OsHAK11) - Oryza sativa (Rice)weakly similar	1
PcM_00635	MitchamPear_201207_086363	GBXL01086278.1	35.2	COG4907 length=245	1
PcM_00636	MitchamPear_201207_078664	GBXL01078587.1	35.2	length=275	1
PcM_00637	MitchamPear_201207_077430	GBXL01077355.1	35.2	length=281	1
PcM_00638	MitchamPear_201207_052598	GBXL01052572.1	35.2	MSP1_C length=476	1
PcM_00639	MitchamPear_201207_096142	GBXL01096032.1	35.2	length=213	1
PcM_00640	MitchamPear_201207_091133	GBXL01091036.1	35.2	length=228	1
PcM_00641	MitchamPear_201207_074055	GBXL01073989.1	35.2	length=298	1
PcM_00642	MitchamPear_201207_099696	GBXL01099580.1	35.2	length=204	1
PcM_00643	MitchamPear_201207_077267	GBXL01077192.1	35.2	length=282	1
PcM_00644	MitchamPear_201207_056904	GBXL01056869.1	35.2	length=427	1
PcM_00645	MitchamPear_201207_044596	GBXL01044582.1	35.2	length=604	1
PcM_00646	MitchamPear_201207_092210	GBXL01092108.1	35.2	length=225	1
PcM_00647	MitchamPear_201207_078252	GBXL01078176.1	35.2	length=277	1
PcM_00648	MitchamPear_201207_082118	GBXL01082036.1	35.2	length=261	1
PcM_00650	MitchamPear_201207_075784	GBXL01075713.1	35.2	length=289	1
PcM_00651	MitchamPear_201207_066243	GBXL01066193.1	35.2	length=346	1
PcM_00652	MitchamPear_201207_070142	GBXL01070085.1	35.2	length=320	1
PcM_00654	MitchamPear_201207_084809	GBXL01084725.1	35.2	length=250	1
PcM_00655	MitchamPear_201207_100152	GBXL01100033.1	35.2	length=203	1
PcM_00656	MitchamPear_201207_080741	GBXL01080660.1	35.2	length=266	1
PcM_00657	MitchamPear_201207_097080	GBXL01096968.1	35.2	length=211	1
PcM_00658	MitchamPear_201207_056046	GBXL01056013.1	35.2	length=436	1
PcM_00659	MitchamPear_201207_067459	GBXL01067408.1	35.2	weakly similar to ( 163) AT5G24600 | Symbols: | unknown protein | chr5:8421790-8423342 REVERSEweakly similar to ( 112) loc_os02g19060 12002.m07149 protein expressed protein length=337	1
PcM_00660	MitchamPear_201207_036219	GBXL01036211.1	27.3.25	moderately similar to ( 268) AT1G63910 | Symbols: AtMYB103 | AtMYB103 (myb domain protein 103); DNA binding / transcription activator/ transcription factor | chr1:23719968-23721625 REVERSEweakly similar to ( 177) MYB3_HORVU Myb-related protein Hv33 - Hor	1
PcM_00661	MitchamPear_201207_092890	GBXL01092787.1	35.2	very weakly similar to (50.1) AT4G22970 | Symbols: AESP | AESP (ARABIDOPSIS HOMOLOG OF SEPARASE); peptidase | chr4:12033703-12043572 REVERSE length=223	1
PcM_00662	MitchamPear_201207_073740	GBXL01073675.1	35.2	length=300	1
PcM_00663	MitchamPear_201207_065532	GBXL01065485.1	35.2	length=351	1
PcM_00664	MitchamPear_201207_095324	GBXL01095216.1	35.2	length=216	1
PcM_00665	MitchamPear_201207_055281	GBXL01055251.1	35.2	length=444	1
PcM_00666	MitchamPear_201207_095177	GBXL01095069.1	35.2	length=216	1
PcM_00667	MitchamPear_201207_085132	GBXL01085048.1	35.2	length=249	1
PcM_00668	MitchamPear_201207_085800	GBXL01085715.1	35.2	length=247	1
PcM_00670	MitchamPear_201207_086143	GBXL01086058.1	35.2	length=245	1
PcM_00671	MitchamPear_201207_056488	GBXL01056454.1	35.2	length=431	1
PcM_00672	MitchamPear_201207_070288	GBXL01070231.1	35.2	length=319	1
PcM_00673	MitchamPear_201207_055190	GBXL01055161.1	35.2	length=445	1
PcM_00674	MitchamPear_201207_086035	GBXL01085950.1	35.2	length=246	1
PcM_00675	MitchamPear_201207_100825	GBXL01100705.1	29.5.11.4.1	very weakly similar to (68.2) AT5G02880 | Symbols: UPL4 | UPL4; ubiquitin-protein ligase | chr5:662643-668847 FORWARD length=202	0.936234
PcM_00676	MitchamPear_201207_052079	GBXL01052055.1	35.2	length=483	1
PcM_00677	MitchamPear_201207_065915	GBXL01065866.1	35.2	length=348	1
PcM_00680	MitchamPear_201207_100224	GBXL01100105.1	35.2	length=203	1
PcM_00681	MitchamPear_201207_087632	GBXL01087545.1	35.2	length=240	1
PcM_00682	MitchamPear_201207_072246	GBXL01072186.1	35.2	length=308	1
PcM_00683	MitchamPear_201207_094812	GBXL01094705.1	35.2	MSP1_C length=217	1
PcM_00684	MitchamPear_201207_083057	GBXL01082974.1	35.2	length=257	1
PcM_00685	MitchamPear_201207_077547	GBXL01077472.1	35.2	length=281	1
PcM_00686	MitchamPear_201207_072689	GBXL01072627.1	35.2	length=305	1
PcM_00687	MitchamPear_201207_092554	GBXL01092451.1	35.2	length=224	1
PcM_00688	MitchamPear_201207_069359	GBXL01069303.1	35.2	length=325	1
PcM_00689	MitchamPear_201207_075935	GBXL01075864.1	35.2	length=289	1
PcM_00690	MitchamPear_201207_092060	GBXL01091960.1	35.2	length=225	1
PcM_00691	MitchamPear_201207_099432	GBXL01099316.1	35.2	length=205	1
PcM_00692	MitchamPear_201207_083418	GBXL01083334.1	26.10	very weakly similar to (75.1) AT4G12320 | Symbols: CYP706A6 | CYP706A6; electron carrier/ heme binding / iron ion binding / monooxygenase/ oxygen binding | chr4:7314939-7316647 REVERSEvery weakly similar to (78.6) loc_os08g43440 12008.m08318 protein flav	1
PcM_00694	MitchamPear_201207_094463	GBXL01094356.1	35.2	length=218	1
PcM_00695	MitchamPear_201207_076053	GBXL01075981.1	35.2	length=288	1
PcM_00696	MitchamPear_201207_093189	GBXL01093086.1	35.2	length=222	1
PcM_00697	MitchamPear_201207_084222	GBXL01084138.1	35.2	length=252	1
PcM_00698	MitchamPear_201207_077905	GBXL01077829.1	35.2	length=279	1
PcM_00699	MitchamPear_201207_093753	GBXL01093648.1	35.2	length=220	1
PcM_00700	MitchamPear_201207_057090	GBXL01057055.1	35.2	length=425	1
PcM_00701	MitchamPear_201207_048556	GBXL01048538.1	35.2	length=533	1
PcM_00702	MitchamPear_201207_077782	GBXL01077706.1	35.2	length=280	1
PcM_00703	MitchamPear_201207_065748	GBXL01065699.1	35.2	length=349	1
PcM_00704	MitchamPear_201207_064962	GBXL01064917.1	35.2	length=355	1
PcM_00705	MitchamPear_201207_045626	GBXL01045610.1	30.2.17	very weakly similar to (73.6) AT5G24080 | Symbols: | protein kinase family protein | chr5:8139334-8141014 REVERSEvery weakly similar to (73.6) KPRO_MAIZE Putative receptor protein kinase ZmPK1 precursor (EC 2.7.11.1) - Zea mays (Maize)very weakly simila	1
PcM_00706	MitchamPear_201207_100432	GBXL01100313.1	35.2	length=202	1
PcM_00707	MitchamPear_201207_097120	GBXL01097008.1	35.2	length=211	1
PcM_00708	MitchamPear_201207_069673	GBXL01069617.1	35.2	length=323	1
PcM_00709	MitchamPear_201207_090899	GBXL01090802.1	35.2	length=229	1
PcM_00710	MitchamPear_201207_086309	GBXL01086224.1	29.7.4	very weakly similar to (80.5) AT1G71220 | Symbols: EBS1 | EBS1 (EMS-mutagenized bri1 suppressor 1); UDP-glucose:glycoprotein glucosyltransferase/ transferase, transferring glycosyl groups / transferase, transferring hexosyl groups | chr1:26841664-2685173	1
PcM_00711	MitchamPear_201207_033479	GBXL01033471.1	35.2	length=896	1
PcM_00712	MitchamPear_201207_077376	GBXL01077301.1	35.2	length=281	1
PcM_00713	MitchamPear_201207_054590	GBXL01054562.1	35.2	length=452	1
PcM_00714	MitchamPear_201207_065050	GBXL01065004.1	35.2	length=355	1
PcM_00715	MitchamPear_201207_076224	GBXL01076151.1	35.2	length=287	1
PcM_00716	MitchamPear_201207_094485	GBXL01094378.1	35.2	length=218	1
PcM_00717	MitchamPear_201207_075929	GBXL01075858.1	26.10	weakly similar to ( 115) AT4G37430 | Symbols: CYP91A2, CYP81F1 | CYP91A2 (CYTOCHROME P450 MONOOXYGENASE 91A2); electron carrier/ heme binding / iron ion binding / monooxygenase/ oxygen binding | chr4:17597242-17598829 FORWARDvery weakly similar to (84.7)	1
PcM_00718	MitchamPear_201207_088149	GBXL01088060.1	35.2	length=238	1
PcM_00719	MitchamPear_201207_097720	GBXL01097606.1	35.2	length=209	1
PcM_00720	MitchamPear_201207_054743	GBXL01054715.1	35.2	length=450	1
PcM_00722	MitchamPear_201207_099309	GBXL01099193.1	35.2	length=205	1
PcM_00723	MitchamPear_201207_100219	GBXL01100100.1	33.99	very weakly similar to (67.0) AT1G79760 | Symbols: DTA4 | DTA4 (DOWNSTREAM TARGET OF AGL15-4) | chr1:30012054-30013042 FORWARDvery weakly similar to (68.9) loc_os01g54090 12001.m11573 protein expressed protein length=203	1
PcM_00724	MitchamPear_201207_059618	GBXL01059579.1	35.2	length=400	1
PcM_00725	MitchamPear_201207_097419	GBXL01097307.1	35.2	length=210	1
PcM_00726	MitchamPear_201207_080634	GBXL01080553.1	9.6	very weakly similar to (55.5) AT3G51790 | Symbols: ATG1 | ATG1 (ARABIDOPSIS TRANSMEMBRANE PROTEIN G1P-RELATED 1) | chr3:19209893-19210663 REVERSE length=267	1
PcM_00727	MitchamPear_201207_084656	GBXL01084572.1	35.2	length=251	1
PcM_00728	MitchamPear_201207_082132	GBXL01082050.1	35.2	length=261	1
PcM_00729	MitchamPear_201207_066133	GBXL01066083.1	35.2	length=347	1
PcM_00730	MitchamPear_201207_090434	GBXL01090338.1	35.1.12	very weakly similar to (57.0) AT1G78160 | Symbols: APUM7 | APUM7 (Arabidopsis Pumilio 7); RNA binding / binding | chr1:29407900-29410184 FORWARDvery weakly similar to (62.0) loc_os12g31000 12012.m06911 protein maternal protein pumilio, putative, expresse	1
PcM_00731	MitchamPear_201207_080057	GBXL01079977.1	35.2	length=269	1
PcM_00733	MitchamPear_201207_091649	GBXL01091550.1	35.2	length=227	1
PcM_00734	MitchamPear_201207_072613	GBXL01072552.1	35.2	length=306	1
PcM_00735	MitchamPear_201207_100139	GBXL01100020.1	35.2	length=203	1
PcM_00736	MitchamPear_201207_063880	GBXL01063837.1	35.2	length=364	1
PcM_00737	MitchamPear_201207_044228	GBXL01044214.1	27.2	weakly similar to ( 157) loc_os12g24050 12012.m06239 protein retrotransposon protein, putative, unclassified, expressed length=612	1
PcM_00738	MitchamPear_201207_078528	GBXL01078451.1	35.2	length=276	1
PcM_00739	MitchamPear_201207_066101	GBXL01066051.1	35.2	length=347	1
PcM_00740	MitchamPear_201207_074290	GBXL01074222.1	35.2	length=297	1
PcM_00741	MitchamPear_201207_090796	GBXL01090699.1	35.2	length=229	1
PcM_00743	MitchamPear_201207_056344	GBXL01056310.1	35.2	length=432	1
PcM_00744	MitchamPear_201207_066463	GBXL01066413.1	35.2	length=344	1
PcM_00745	MitchamPear_201207_089566	GBXL01089474.1	35.2	length=233	0.80369
PcM_00746	MitchamPear_201207_083479	GBXL01083395.1	35.2	length=255	1
PcM_00747	MitchamPear_201207_093467	GBXL01093363.1	35.2	length=221	1
PcM_00748	MitchamPear_201207_054978	GBXL01054949.1	35.2	length=447	1
PcM_00749	MitchamPear_201207_091904	GBXL01091804.1	35.2	length=226	1
PcM_00750	MitchamPear_201207_097305	GBXL01097193.1	35.2	length=210	1
PcM_00751	MitchamPear_201207_088924	GBXL01088835.1	35.2	length=235	1
PcM_00752	MitchamPear_201207_093637	GBXL01093532.1	35.2	length=220	1
PcM_00753	MitchamPear_201207_073365	GBXL01073301.1	35.2	length=302	1
PcM_00754	MitchamPear_201207_066821	GBXL01066770.1	35.2	length=342	1
PcM_00755	MitchamPear_201207_084695	GBXL01084611.1	30.2.17	very weakly similar to (57.8) POLX_TOBAC Retrovirus-related Pol polyprotein from transposon TNT 1-94 [Includes: Protease (EC 3.4.23.-); Reverse transcriptase (EC 2.7.7.49); Endonuclease] - Nicotiana tabacum (Common tobacco)very weakly similar to (66.6) l	1
PcM_00756	MitchamPear_201207_095473	GBXL01095365.1	35.2	length=215	1
PcM_00757	MitchamPear_201207_094340	GBXL01094233.1	35.2	length=218	1
PcM_00758	MitchamPear_201207_080290	GBXL01080210.1	35.2	length=268	1
PcM_00759	MitchamPear_201207_100605	GBXL01100486.1	35.2	length=202	1
PcM_00760	MitchamPear_201207_065893	GBXL01065844.1	35.2	length=348	1
PcM_00761	MitchamPear_201207_080866	GBXL01080785.1	35.2	length=266	1
PcM_00762	MitchamPear_201207_068354	GBXL01068302.1	35.2	length=331	1
PcM_00763	MitchamPear_201207_048363	GBXL01048345.1	35.2	length=536	0.763625
PcM_00765	MitchamPear_201207_064717	GBXL01064672.1	35.2	length=357	1
PcM_00766	MitchamPear_201207_082964	GBXL01082881.1	35.2	length=258	1
PcM_00767	MitchamPear_201207_082277	GBXL01082195.1	35.2	length=260	1
PcM_00768	MitchamPear_201207_079038	GBXL01078961.1	29.2.1.2.1.10	very weakly similar to (80.5) AT5G52650 | Symbols: | 40S ribosomal protein S10 (RPS10C) | chr5:21355781-21357003 REVERSEvery weakly similar to (86.3) RS10_ORYSA 40S ribosomal protein S10 - Oryza sativa (Rice)very weakly similar to (86.3) loc_os04g35090	1
PcM_00769	MitchamPear_201207_084410	GBXL01084326.1	35.2	length=252	1
PcM_00770	MitchamPear_201207_071371	GBXL01071312.1	35.2	length=313	1
PcM_00771	MitchamPear_201207_089163	GBXL01089073.1	35.1	very weakly similar to (90.1) AT3G57000 | Symbols: | nucleolar essential protein-related | chr3:21092610-21094109 FORWARDvery weakly similar to (87.0) loc_os02g18830 12002.m07126 protein ribosome biogenesis protein NEP1, putative, expressed length=235	1
PcM_00772	MitchamPear_201207_082111	GBXL01082029.1	35.2	length=261	1
PcM_00774	MitchamPear_201207_098697	GBXL01098581.1	35.2	length=207	1
PcM_00775	MitchamPear_201207_087617	GBXL01087530.1	35.2	length=240	1
PcM_00776	MitchamPear_201207_080540	GBXL01080460.1	35.2	length=267	1
PcM_00777	MitchamPear_201207_092566	GBXL01092463.1	35.2	length=224	1
PcM_00778	MitchamPear_201207_077331	GBXL01077256.1	35.2	length=282	1
PcM_00779	MitchamPear_201207_077588	GBXL01077513.1	35.2	COG3889 length=280	1
PcM_00780	MitchamPear_201207_060123	GBXL01060084.1	11.3.10	very weakly similar to (88.2) AT4G33110 | Symbols: | coclaurine N-methyltransferase, putative | chr4:15972497-15974531 REVERSEvery weakly similar to (91.3) loc_os06g37610 12006.m08296 protein cyclopropane-fatty-acyl-phospholipid synthase, putative, expr	1
PcM_00781	MitchamPear_201207_073006	GBXL01072943.1	35.2	length=304	1
PcM_00782	MitchamPear_201207_080202	GBXL01080122.1	35.2	length=269	1
PcM_00783	MitchamPear_201207_041448	GBXL01041437.1	35.2	length=673	1
PcM_00784	MitchamPear_201207_081360	GBXL01081278.1	35.2	length=264	1
PcM_00785	MitchamPear_201207_077932	GBXL01077856.1	35.2	length=279	1
PcM_00786	MitchamPear_201207_077077	GBXL01077002.1	35.2	length=283	1
PcM_00787	MitchamPear_201207_058408	GBXL01058371.1	35.2	length=411	1
PcM_00788	MitchamPear_201207_095295	GBXL01095187.1	35.2	length=216	1
PcM_00789	MitchamPear_201207_074429	GBXL01074360.1	27.3.32	very weakly similar to (60.8) AT4G04450 | Symbols: WRKY42, AtWRKY42 | WRKY42; transcription factor | chr4:2218379-2221113 FORWARDvery weakly similar to (57.0) loc_os05g49210 12005.m08991 protein OsWRKY43 - Superfamily of rice TFs having WRKY and zinc fin	1
PcM_00790	MitchamPear_201207_067668	GBXL01067616.1	35.2	length=336	1
PcM_00791	MitchamPear_201207_079500	GBXL01079422.1	35.2	length=272	0.474554
PcM_00792	MitchamPear_201207_038180	GBXL01038171.1	35.2	weakly similar to ( 175) AT4G10300 | Symbols: | FUNCTIONS IN: molecular_function unknown; LOCATED IN: chloroplast; EXPRESSED IN: 22 plant structures; EXPRESSED DURING: 14 growth stages; CONTAINS InterPro DOMAIN/s: Cupin, RmlC-type (InterPro:IPR011051),	0.00795599
PcM_00793	MitchamPear_201207_084114	GBXL01084030.1	35.2	length=253	1
PcM_00794	MitchamPear_201207_054307	GBXL01054279.1	16.2	moderately similar to ( 246) AT1G27620 | Symbols: | transferase family protein | chr1:9608444-9610432 FORWARDvery weakly similar to (81.6) HCBT3_DIACA Anthranilate N-benzoyltransferase protein 3 (EC 2.3.1.144) (Anthranilate N-hydroxycinnamoyl/benzoyltra	1
PcM_00795	MitchamPear_201207_076970	GBXL01076896.1	35.2	length=283	1
PcM_00796	MitchamPear_201207_101129	GBXL01101009.1	30.2.17	very weakly similar to (62.8) loc_os09g19810 12009.m05188 protein retrotransposon protein, putative, unclassified, expressed length=201	1
PcM_00797	MitchamPear_201207_060305	GBXL01060266.1	34.13	very weakly similar to (60.8) AT4G10770 | Symbols: ATOPT7, OPT7 | OPT7 (OLIGOPEPTIDE TRANSPORTER 7); oligopeptide transporter | chr4:6628646-6632517 REVERSEvery weakly similar to (68.6) loc_os02g46850 12002.m33277 protein oligopeptide transporter 4, puta	1
PcM_00798	MitchamPear_201207_100696	GBXL01100577.1	35.2	length=202	1
PcM_00799	MitchamPear_201207_085425	GBXL01085341.1	35.2	length=248	1
PcM_00800	MitchamPear_201207_039095	GBXL01039085.1	35.2	very weakly similar to (71.2) AT4G31160 | Symbols: DCAF1 | DCAF1 (DDB1-CUL4 ASSOCIATED FACTOR 1); nucleotide binding | chr4:15145936-15152939 FORWARDvery weakly similar to (61.6) loc_os04g59460 12004.m10822 protein expressed protein length=730	1
PcM_00802	MitchamPear_201207_081977	GBXL01081895.1	35.2	length=262	1
PcM_00804	MitchamPear_201207_078114	GBXL01078038.1	35.2	length=278	1
PcM_00806	MitchamPear_201207_078973	GBXL01078896.1	35.2	very weakly similar to (53.5) loc_os07g09300 12007.m05386 protein retrotransposon protein, putative, unclassified, expressed length=274	1
PcM_00807	MitchamPear_201207_047558	GBXL01047541.1	35.2	length=550	1
PcM_00808	MitchamPear_201207_081221	GBXL01081140.1	35.2	length=264	1
PcM_00809	MitchamPear_201207_081585	GBXL01081503.1	35.2	length=263	1
PcM_00810	MitchamPear_201207_075994	GBXL01075923.1	35.2	length=288	1
PcM_00811	MitchamPear_201207_062317	GBXL01062275.1	35.2	length=376	1
PcM_00812	MitchamPear_201207_049368	GBXL01049349.1	35.2	length=520	0.637903
PcM_00813	MitchamPear_201207_039268	GBXL01039258.1	35.2	COG3889 length=726	1
PcM_00814	MitchamPear_201207_092504	GBXL01092401.1	35.2	length=224	1
PcM_00815	MitchamPear_201207_083639	GBXL01083555.1	35.2	length=255	1
PcM_00816	MitchamPear_201207_066350	GBXL01066300.1	35.2	length=345	1
PcM_00817	MitchamPear_201207_053732	GBXL01053705.1	35.2	length=462	1
PcM_00818	MitchamPear_201207_064184	GBXL01064140.1	35.2	length=361	1
PcM_00819	MitchamPear_201207_082955	GBXL01082872.1	35.2	length=258	1
PcM_00820	MitchamPear_201207_077778	GBXL01077702.1	35.2	length=280	1
PcM_00821	MitchamPear_201207_075011	GBXL01074941.1	35.2	length=293	1
PcM_00822	MitchamPear_201207_096938	GBXL01096826.1	35.2	length=211	1
PcM_00823	MitchamPear_201207_072077	GBXL01072017.1	35.2	length=309	1
PcM_00824	MitchamPear_201207_098297	GBXL01098181.1	35.2	length=208	1
PcM_00826	MitchamPear_201207_099115	GBXL01098999.1	35.2	length=206	1
PcM_00827	MitchamPear_201207_081805	GBXL01081723.1	35.2	length=262	1
PcM_00828	MitchamPear_201207_082811	GBXL01082728.1	35.2	length=258	1
PcM_00829	MitchamPear_201207_085428	GBXL01085344.1	35.2	length=248	1
PcM_00830	MitchamPear_201207_064304	GBXL01064260.1	35.2	length=360	0.565474
PcM_00831	MitchamPear_201207_081402	GBXL01081320.1	35.2	length=264	1
PcM_00832	MitchamPear_201207_052805	GBXL01052779.1	35.2	length=473	0.554902
PcM_00833	MitchamPear_201207_100231	GBXL01100112.1	34.12	very weakly similar to (64.7) AT1G63440 | Symbols: HMA5 | HMA5 (HEAVY METAL ATPASE 5); ATPase, coupled to transmembrane movement of ions, phosphorylative mechanism | chr1:23527655-23531109 FORWARD length=203	1
PcM_00834	MitchamPear_201207_053366	GBXL01053339.1	35.2	length=466	1
PcM_00835	MitchamPear_201207_086975	GBXL01086889.1	35.2	length=242	1
PcM_00836	MitchamPear_201207_085167	GBXL01085083.1	35.2	length=249	1
PcM_00837	MitchamPear_201207_076696	GBXL01076623.1	35.2	length=285	1
PcM_00839	MitchamPear_201207_078711	GBXL01078634.1	35.2	length=275	1
PcM_00840	MitchamPear_201207_095615	GBXL01095506.1	35.2	length=215	1
PcM_00841	MitchamPear_201207_070317	GBXL01070260.1	35.2	length=319	1
PcM_00842	MitchamPear_201207_082618	GBXL01082535.1	35.2	length=259	1
PcM_00843	MitchamPear_201207_101048	GBXL01100928.1	35.2	length=201	1
PcM_00844	MitchamPear_201207_070476	GBXL01070419.1	35.2	length=318	1
PcM_00845	MitchamPear_201207_064156	GBXL01064112.1	35.2	length=362	1
PcM_00847	MitchamPear_201207_089625	GBXL01089533.1	35.2	length=233	1
PcM_00848	MitchamPear_201207_086043	GBXL01085958.1	35.2	length=246	1
PcM_00849	MitchamPear_201207_008352	GBXL01008350.1	34.22	highly similar to ( 947) AT5G54250 | Symbols: ATCNGC4, CNGC4, HLM1, DND2 | ATCNGC4 (CYCLIC NUCLEOTIDE-GATED CATION CHANNEL 4); calmodulin binding / cation channel/ cation transmembrane transporter/ cyclic nucleotide binding | chr5:22025684-22029971 REVER	1
PcM_00851	MitchamPear_201207_064664	GBXL01064619.1	35.2	length=357	1
PcM_00852	MitchamPear_201207_088288	GBXL01088199.1	35.2	length=238	1
PcM_00853	MitchamPear_201207_067519	GBXL01067468.1	35.2	length=337	1
PcM_00854	MitchamPear_201207_096652	GBXL01096541.1	35.2	length=212	1
PcM_00855	MitchamPear_201207_045211	GBXL01045196.1	35.2	length=592	1
PcM_00856	MitchamPear_201207_096712	GBXL01096601.1	35.2	length=212	1
PcM_00857	MitchamPear_201207_082827	GBXL01082744.1	35.2	COG3889 length=258	1
PcM_00858	MitchamPear_201207_093025	GBXL01092922.1	35.2	length=222	1
PcM_00859	MitchamPear_201207_095880	GBXL01095770.1	35.2	length=214	1
PcM_00860	MitchamPear_201207_086897	GBXL01086811.1	35.2	weakly similar to ( 110) loc_os05g12620 12005.m05725 protein retrotransposon, putative, centromere-specific length=243	1
PcM_00861	MitchamPear_201207_073568	GBXL01073503.1	35.2	length=301	0.810379
PcM_00862	MitchamPear_201207_051508	GBXL01051486.1	35.2	length=490	1
PcM_00863	MitchamPear_201207_086820	GBXL01086734.1	35.2	length=243	1
PcM_00864	MitchamPear_201207_084426	GBXL01084342.1	35.2	length=252	1
PcM_00865	MitchamPear_201207_100474	GBXL01100355.1	35.2	length=202	1
PcM_00866	MitchamPear_201207_060909	GBXL01060867.1	35.2	length=388	1
PcM_00868	MitchamPear_201207_055100	GBXL01055071.1	29.4	very weakly similar to (50.4) AT1G11340 | Symbols: | S-locus lectin protein kinase family protein | chr1:3814116-3817420 REVERSE length=446	0.56371
PcM_00869	MitchamPear_201207_073149	GBXL01073086.1	35.2	length=303	1
PcM_00870	MitchamPear_201207_086272	GBXL01086187.1	35.2	length=245	1
PcM_00871	MitchamPear_201207_090211	GBXL01090115.1	35.2	length=231	1
PcM_00872	MitchamPear_201207_096956	GBXL01096844.1	35.2	length=211	1
PcM_00873	MitchamPear_201207_097569	GBXL01097456.1	35.2	length=210	1
PcM_00875	MitchamPear_201207_100682	GBXL01100563.1	35.2	length=202	1
PcM_00876	MitchamPear_201207_083050	GBXL01082967.1	35.2	length=257	1
PcM_00878	MitchamPear_201207_075283	GBXL01075212.1	35.2	length=292	1
PcM_00880	MitchamPear_201207_061559	GBXL01061517.1	35.2	length=382	1
PcM_00881	MitchamPear_201207_080524	GBXL01080444.1	35.2	length=267	1
PcM_00882	MitchamPear_201207_093747	GBXL01093642.1	35.2	length=220	1
PcM_00883	MitchamPear_201207_085932	GBXL01085847.1	35.2	length=246	1
PcM_00884	MitchamPear_201207_083886	GBXL01083802.1	35.2	length=254	1
PcM_00885	MitchamPear_201207_090862	GBXL01090765.1	35.2	very weakly similar to (52.8) loc_os01g41780 12001.m10446 protein expressed protein length=229	1
PcM_00886	MitchamPear_201207_082817	GBXL01082734.1	35.2	length=258	1
PcM_00888	MitchamPear_201207_084041	GBXL01083957.1	35.2	length=253	1
PcM_00890	MitchamPear_201207_087534	GBXL01087448.1	35.2	length=240	1
PcM_00892	MitchamPear_201207_094939	GBXL01094832.1	35.2	length=217	1
PcM_00893	MitchamPear_201207_073054	GBXL01072991.1	35.2	length=303	1
PcM_00894	MitchamPear_201207_067180	GBXL01067129.1	35.2	length=339	0.625292
PcM_00895	MitchamPear_201207_076707	GBXL01076634.1	35.2	very weakly similar to (73.9) ATMG01250 | Symbols: ORF102 | hypothetical protein | chrM:310514-310882 FORWARDweakly similar to ( 102) loc_os03g36000 12003.m08728 protein retrotransposon protein, putative, unclassified length=285	1
PcM_00896	MitchamPear_201207_094451	GBXL01094344.1	31.1	weakly similar to ( 127) AT1G54560 | Symbols: XIE, ATXIE | XIE; motor/ protein binding | chr1:20371649-20379745 REVERSEweakly similar to ( 120) loc_os06g29350 12006.m07479 protein XIE, putative, expressed length=218	1
PcM_00897	MitchamPear_201207_096769	GBXL01096658.1	35.2	length=212	1
PcM_00898	MitchamPear_201207_089263	GBXL01089173.1	35.2	length=234	1
PcM_00899	MitchamPear_201207_096444	GBXL01096333.1	35.2	length=213	1
PcM_00900	MitchamPear_201207_061480	GBXL01061438.1	35.2	length=383	1
PcM_00901	MitchamPear_201207_091730	GBXL01091631.1	35.2	length=226	1
PcM_00902	MitchamPear_201207_018335	GBXL01018331.1	29.5.11.4.2	moderately similar to ( 495) AT2G35930 | Symbols: PUB23 | PUB23 (PLANT U-BOX 23); ubiquitin-protein ligase | chr2:15083101-15084336 REVERSEweakly similar to ( 127) SPL11_ORYSA Spotted leaf protein 11 (Spotted leaf11) (Cell death-related protein SPL11) -	0.0246017
PcM_00903	MitchamPear_201207_071806	GBXL01071746.1	35.2	length=310	1
PcM_00904	MitchamPear_201207_094944	GBXL01094837.1	35.2	length=217	1
PcM_00905	MitchamPear_201207_063061	GBXL01063018.1	35.2	length=370	1
PcM_00906	MitchamPear_201207_075286	GBXL01075215.1	35.2	length=292	1
PcM_00907	MitchamPear_201207_055826	GBXL01055795.1	35.2	length=438	1
PcM_00909	MitchamPear_201207_096586	GBXL01096475.1	35.2	length=212	1
PcM_00910	MitchamPear_201207_097171	GBXL01097059.1	35.2	length=211	1
PcM_00911	MitchamPear_201207_088777	GBXL01088688.1	35.2	length=236	1
PcM_00912	MitchamPear_201207_051166	GBXL01051145.1	34.22	weakly similar to ( 114) AT5G14870 | Symbols: CNGC18, ATCNGC18 | CNGC18 (CYCLIC NUCLEOTIDE-GATED CHANNEL 18); calmodulin binding / cyclic nucleotide binding / ion channel | chr5:4808268-4810897 REVERSEweakly similar to ( 102) loc_os12g06570 12012.m04647	1
PcM_00913	MitchamPear_201207_095059	GBXL01094951.1	35.2	length=216	1
PcM_00914	MitchamPear_201207_015719	GBXL01015715.1	30.2.25	moderately similar to ( 359) AT1G21270 | Symbols: WAK2 | WAK2; ATP binding / calcium ion binding / protein kinase/ protein serine/threonine kinase | chr1:7444997-7447345 FORWARDvery weakly similar to (79.3) CRI4_MAIZE Putative receptor protein kinase CRI	5.07e-10
PcM_00915	MitchamPear_201207_059969	GBXL01059930.1	35.2	length=396	1
PcM_00916	MitchamPear_201207_094935	GBXL01094828.1	35.2	length=217	1
PcM_00917	MitchamPear_201207_074447	GBXL01074378.1	35.2	length=296	1
PcM_00918	MitchamPear_201207_075523	GBXL01075452.1	35.2	length=291	1
PcM_00919	MitchamPear_201207_076128	GBXL01076056.1	35.2	length=288	1
PcM_00920	MitchamPear_201207_081322	GBXL01081240.1	35.2	length=264	1
PcM_00921	MitchamPear_201207_061905	GBXL01061863.1	35.2	length=379	1
PcM_00922	MitchamPear_201207_095853	GBXL01095743.1	35.2	length=214	1
PcM_00923	MitchamPear_201207_043008	GBXL01042996.1	35.2	length=637	1
PcM_00924	MitchamPear_201207_087420	GBXL01087334.1	35.2	length=241	1
PcM_00925	MitchamPear_201207_077044	GBXL01076969.1	35.2	length=283	1
PcM_00926	MitchamPear_201207_061023	GBXL01060981.1	35.2	length=387	1
PcM_00927	MitchamPear_201207_096269	GBXL01096159.1	35.2	length=213	1
PcM_00928	MitchamPear_201207_083235	GBXL01083152.1	35.2	length=256	1
PcM_00929	MitchamPear_201207_080773	GBXL01080692.1	35.2	length=266	1
PcM_00930	MitchamPear_201207_076332	GBXL01076259.1	35.2	length=287	1
PcM_00931	MitchamPear_201207_085750	GBXL01085665.1	35.2	length=247	1
PcM_00932	MitchamPear_201207_099927	GBXL01099808.1	35.2	length=204	1
PcM_00933	MitchamPear_201207_070510	GBXL01070453.1	35.2	length=318	1
PcM_00934	MitchamPear_201207_086076	GBXL01085991.1	35.2	length=246	1
PcM_00935	MitchamPear_201207_086273	GBXL01086188.1	35.2	length=245	1
PcM_00936	MitchamPear_201207_059554	GBXL01059515.1	35.2	length=400	1
PcM_00938	MitchamPear_201207_064535	GBXL01064490.1	35.2	length=358	1
PcM_00939	MitchamPear_201207_080874	GBXL01080793.1	35.2	length=266	1
PcM_00940	MitchamPear_201207_059711	GBXL01059672.1	35.2	very weakly similar to (65.1) POLX_TOBAC Retrovirus-related Pol polyprotein from transposon TNT 1-94 [Includes: Protease (EC 3.4.23.-); Reverse transcriptase (EC 2.7.7.49); Endonuclease] - Nicotiana tabacum (Common tobacco)very weakly similar to (69.3) l	1
PcM_00941	MitchamPear_201207_092133	#N/A	35.2	length=225	1
PcM_00942	MitchamPear_201207_094163	GBXL01094056.1	35.2	length=219	1
PcM_00943	MitchamPear_201207_083454	GBXL01083370.1	35.2	length=256	1
PcM_00945	MitchamPear_201207_054710	GBXL01054682.1	35.2	length=450	1
PcM_00946	MitchamPear_201207_078628	GBXL01078551.1	35.2	length=276	1
PcM_00947	MitchamPear_201207_091780	GBXL01091681.1	35.2	length=226	1
PcM_00948	MitchamPear_201207_098676	GBXL01098560.1	35.2	length=207	1
PcM_00949	MitchamPear_201207_073122	GBXL01073059.1	35.2	length=303	1
PcM_00950	MitchamPear_201207_093088	GBXL01092985.1	35.2	length=222	1
PcM_00951	MitchamPear_201207_100460	GBXL01100341.1	35.2	length=202	1
PcM_00952	MitchamPear_201207_091351	GBXL01091253.1	35.2	length=227	1
PcM_00953	MitchamPear_201207_096902	GBXL01096790.1	35.2	length=212	1
PcM_00954	MitchamPear_201207_083764	GBXL01083680.1	35.2	length=254	1
PcM_00955	MitchamPear_201207_087907	GBXL01087819.1	35.2	length=239	1
PcM_00956	MitchamPear_201207_082379	GBXL01082297.1	35.2	length=260	1
PcM_00957	MitchamPear_201207_073728	GBXL01073663.1	35.2	length=300	1
PcM_00959	MitchamPear_201207_083220	GBXL01083137.1	35.2	length=256	1
PcM_00960	MitchamPear_201207_067695	GBXL01067643.1	35.2	length=336	1
PcM_00961	MitchamPear_201207_080042	GBXL01079962.1	35.2	length=269	1
PcM_00962	MitchamPear_201207_072882	GBXL01072819.1	35.2	length=304	1
PcM_00963	MitchamPear_201207_043154	GBXL01043142.1	35.2	length=635	1
PcM_00964	MitchamPear_201207_097955	GBXL01097840.1	35.2	length=209	1
PcM_00965	MitchamPear_201207_098909	GBXL01098793.1	35.2	length=206	1
PcM_00966	MitchamPear_201207_096746	GBXL01096635.1	35.2	length=212	1
PcM_00967	MitchamPear_201207_065296	GBXL01065249.1	35.2	length=353	1
PcM_00968	MitchamPear_201207_068748	GBXL01068696.1	35.2	length=329	1
PcM_00970	MitchamPear_201207_055158	GBXL01055129.1	35.2	length=445	1
PcM_00971	MitchamPear_201207_085822	GBXL01085737.1	35.2	length=246	1
PcM_00972	MitchamPear_201207_095917	GBXL01095807.1	35.2	length=214	1
PcM_00973	MitchamPear_201207_089550	GBXL01089458.1	35.2	length=233	1
PcM_00974	MitchamPear_201207_092755	GBXL01092652.1	35.2	length=223	1
PcM_00975	MitchamPear_201207_078854	GBXL01078777.1	35.2	length=275	1
PcM_00976	MitchamPear_201207_082617	GBXL01082534.1	35.2	length=259	1
PcM_00977	MitchamPear_201207_072045	GBXL01071985.1	35.2	length=309	1
PcM_00978	MitchamPear_201207_046319	GBXL01046303.1	35.2	weakly similar to ( 117) AT1G05835 | Symbols: | unknown protein | chr1:1762248-1762702 FORWARDvery weakly similar to (60.5) loc_os10g14020 12010.m21848 protein TPD1, putative, expressed length=572	1.15e-14
PcM_00979	MitchamPear_201207_094092	GBXL01093986.1	35.2	length=219	1
PcM_00980	MitchamPear_201207_076723	GBXL01076650.1	35.2	length=285	1
PcM_00981	MitchamPear_201207_088921	GBXL01088832.1	35.2	length=236	1
PcM_00982	MitchamPear_201207_056642	GBXL01056607.1	35.2	length=429	1
PcM_00983	MitchamPear_201207_090848	GBXL01090751.1	35.2	length=229	1
PcM_00984	MitchamPear_201207_069225	GBXL01069172.1	35.2	length=326	1
PcM_00985	MitchamPear_201207_052541	GBXL01052516.1	35.2	length=477	1
PcM_00986	MitchamPear_201207_099740	GBXL01099624.1	35.2	length=204	1
PcM_00987	MitchamPear_201207_057681	GBXL01057645.1	35.2	length=419	1
PcM_00989	MitchamPear_201207_084666	GBXL01084582.1	35.2	length=251	1
PcM_00990	MitchamPear_201207_082223	GBXL01082141.1	35.2	length=260	1
PcM_00991	MitchamPear_201207_086532	GBXL01086446.1	35.2	length=244	1
PcM_00992	MitchamPear_201207_093836	GBXL01093731.1	35.2	length=220	1
PcM_00993	MitchamPear_201207_100153	GBXL01100034.1	35.2	length=203	1
PcM_00994	MitchamPear_201207_100372	GBXL01100253.1	35.2	length=203	1
PcM_00995	MitchamPear_201207_086909	GBXL01086823.1	35.2	length=243	1
PcM_00996	MitchamPear_201207_088806	GBXL01088717.1	35.2	length=236	1
PcM_00997	MitchamPear_201207_066967	GBXL01066916.1	35.2	length=340	1
PcM_00999	MitchamPear_201207_096710	GBXL01096599.1	35.2	length=212	1
PcM_01000	MitchamPear_201207_074960	GBXL01074890.1	35.2	length=293	1
PcM_01001	MitchamPear_201207_095330	GBXL01095222.1	35.2	length=216	1
PcM_01002	MitchamPear_201207_071260	GBXL01071201.1	35.2	length=314	1
PcM_01003	MitchamPear_201207_054443	GBXL01054415.1	35.2	length=453	1
PcM_01004	MitchamPear_201207_083944	GBXL01083860.1	35.2	length=253	1
PcM_01005	MitchamPear_201207_066468	GBXL01066418.1	35.2	length=344	0.656791
PcM_01006	MitchamPear_201207_082159	GBXL01082077.1	35.2	length=261	1
PcM_01007	MitchamPear_201207_091370	GBXL01091271.1	35.2	length=227	1
PcM_01008	MitchamPear_201207_085623	GBXL01085538.1	35.2	length=247	1
PcM_01009	MitchamPear_201207_071330	GBXL01071271.1	35.2	length=313	1
PcM_01010	MitchamPear_201207_100789	GBXL01100669.1	35.2	length=202	0.0207332
PcM_01011	MitchamPear_201207_093606	GBXL01093501.1	35.2	length=220	1
PcM_01012	MitchamPear_201207_072612	GBXL01072551.1	29.4	very weakly similar to (57.0) AT5G36250 | Symbols: | protein phosphatase 2C, putative / PP2C, putative | chr5:14282590-14284376 FORWARDvery weakly similar to (60.8) loc_os12g01770 12012.m04180 protein retrotransposon protein, putative, unclassified, exp	1
PcM_01013	MitchamPear_201207_076431	GBXL01076358.1	35.2	length=286	1
PcM_01015	MitchamPear_201207_076713	GBXL01076640.1	35.2	length=285	1
PcM_01016	MitchamPear_201207_078998	GBXL01078921.1	35.2	length=274	1
PcM_01018	MitchamPear_201207_086746	GBXL01086660.1	35.2	length=243	1
PcM_01019	MitchamPear_201207_066529	GBXL01066478.1	35.2	length=344	1
PcM_01020	MitchamPear_201207_047909	GBXL01047892.1	35.2	length=543	1
PcM_01021	MitchamPear_201207_065129	GBXL01065083.1	35.2	length=354	1
PcM_01022	MitchamPear_201207_073076	GBXL01073013.1	35.1.19	weakly similar to ( 155) AT4G11610 | Symbols: | C2 domain-containing protein | chr4:7013956-7017846 REVERSEweakly similar to ( 159) loc_os04g58720 12004.m10752 protein phosphoribosylanthranilate transferase, putative, expressed length=303	1
PcM_01023	MitchamPear_201207_091913	GBXL01091813.1	35.2	length=226	1
PcM_01024	MitchamPear_201207_075265	GBXL01075194.1	35.2	length=292	1
PcM_01025	MitchamPear_201207_062682	GBXL01062640.1	35.2	length=373	1
PcM_01026	MitchamPear_201207_071338	GBXL01071279.1	35.2	length=313	1
PcM_01027	MitchamPear_201207_085183	GBXL01085099.1	35.2	length=249	1
PcM_01028	MitchamPear_201207_081560	GBXL01081478.1	35.2	length=263	1
PcM_01029	MitchamPear_201207_076636	GBXL01076563.1	35.2	length=285	1
PcM_01030	MitchamPear_201207_098864	GBXL01098748.1	35.2	length=206	1
PcM_01031	MitchamPear_201207_093138	GBXL01093035.1	35.2	length=222	1
PcM_01033	MitchamPear_201207_071560	GBXL01071501.1	35.2	length=312	1
PcM_01034	MitchamPear_201207_095653	GBXL01095543.1	35.2	length=215	1
PcM_01035	MitchamPear_201207_085197	GBXL01085113.1	35.2	length=249	1
PcM_01036	MitchamPear_201207_061399	GBXL01061357.1	35.2	length=384	0.843282
PcM_01037	MitchamPear_201207_079259	GBXL01079182.1	35.2	length=273	1
PcM_01038	MitchamPear_201207_053041	GBXL01053014.1	35.2	length=470	1
PcM_01039	MitchamPear_201207_085440	GBXL01085356.1	35.2	length=248	1
PcM_01040	MitchamPear_201207_085908	GBXL01085823.1	35.2	length=246	1
PcM_01041	MitchamPear_201207_084575	GBXL01084491.1	35.2	length=251	1
PcM_01042	MitchamPear_201207_083632	GBXL01083548.1	35.2	length=255	1
PcM_01043	MitchamPear_201207_088199	GBXL01088110.1	35.2	length=238	1
PcM_01044	MitchamPear_201207_091312	GBXL01091214.1	30.5	very weakly similar to (97.1) AT2G45890 | Symbols: ATROPGEF4, ROPGEF4 | ROPGEF4 (RHO GUANYL-NUCLEOTIDE EXCHANGE FACTOR 4); Rho guanyl-nucleotide exchange factor | chr2:18883540-18885440 FORWARDvery weakly similar to (87.0) loc_os10g40270 12010.m06799 pro	1
PcM_01045	MitchamPear_201207_081102	GBXL01081021.1	35.2	length=265	1
PcM_01046	MitchamPear_201207_093446	GBXL01093342.1	35.2	length=221	1
PcM_01047	MitchamPear_201207_084033	GBXL01083949.1	35.2	length=253	1
PcM_01048	MitchamPear_201207_070636	GBXL01070579.1	35.2	length=317	1
PcM_01049	MitchamPear_201207_095793	GBXL01095683.1	35.2	length=214	1
PcM_01050	MitchamPear_201207_090846	GBXL01090749.1	35.2	length=229	1
PcM_01051	MitchamPear_201207_089015	GBXL01088925.1	35.2	length=235	0.714364
PcM_01052	MitchamPear_201207_056080	GBXL01056047.1	35.2	length=435	1
PcM_01053	MitchamPear_201207_083629	GBXL01083545.1	35.2	length=255	1
PcM_01055	MitchamPear_201207_085768	GBXL01085683.1	35.2	length=247	1
PcM_01056	MitchamPear_201207_093478	GBXL01093373.1	35.2	length=221	1
PcM_01057	MitchamPear_201207_074229	GBXL01074161.1	29.2.1.2.1.16	weakly similar to ( 157) AT5G18380 | Symbols: | 40S ribosomal protein S16 (RPS16C) | chr5:6090128-6090693 REVERSEweakly similar to ( 153) RS16_GOSHI 40S ribosomal protein S16 - Gossypium hirsutum (Upland cotton)weakly similar to ( 140) loc_os12g03090 12	0.523659
PcM_01058	MitchamPear_201207_072557	GBXL01072497.1	35.2	very weakly similar to (87.0) AT3G53010 | Symbols: | FUNCTIONS IN: molecular_function unknown; INVOLVED IN: biological_process unknown; LOCATED IN: endomembrane system; CONTAINS InterPro DOMAIN/s: Protein of unknown function DUF303, acetylesterase putat	0.502351
PcM_01059	MitchamPear_201207_088633	GBXL01088544.1	35.2	length=236	1
PcM_01060	MitchamPear_201207_079130	GBXL01079053.1	35.2	length=273	1
PcM_01061	MitchamPear_201207_065826	GBXL01065777.1	30.5	weakly similar to ( 187) AT3G24620 | Symbols: ATROPGEF8, ROPGEF8 | ROPGEF8; Rho guanyl-nucleotide exchange factor | chr3:8980695-8982793 REVERSEweakly similar to ( 169) loc_os02g17240 12002.m06967 protein pollen-specific kinase partner protein, putative,	1
PcM_01062	MitchamPear_201207_062042	GBXL01062000.1	35.2	length=378	1
PcM_01063	MitchamPear_201207_048140	GBXL01048123.1	35.2	length=539	1
PcM_01064	MitchamPear_201207_088438	GBXL01088349.1	35.2	length=237	1
PcM_01065	MitchamPear_201207_070321	GBXL01070264.1	35.2	length=319	1
PcM_01066	MitchamPear_201207_086067	GBXL01085982.1	35.2	length=246	1
PcM_01067	MitchamPear_201207_073980	GBXL01073915.1	35.2	length=298	1
PcM_01068	MitchamPear_201207_074460	GBXL01074391.1	35.2	length=296	1
PcM_01069	MitchamPear_201207_064685	GBXL01064640.1	35.2	length=357	1
PcM_01070	MitchamPear_201207_079304	GBXL01079227.1	35.2	length=272	1
PcM_01071	MitchamPear_201207_092022	GBXL01091922.1	35.2	length=225	1
PcM_01072	MitchamPear_201207_067424	GBXL01067373.1	35.2	length=337	1
PcM_01073	MitchamPear_201207_066536	GBXL01066485.1	35.2	length=344	1
PcM_01074	MitchamPear_201207_068841	GBXL01068789.1	35.2	length=328	1
PcM_01075	MitchamPear_201207_090042	GBXL01089949.1	35.2	length=232	1
PcM_01076	MitchamPear_201207_074550	GBXL01074481.1	35.2	length=296	1
PcM_01077	MitchamPear_201207_095269	GBXL01095161.1	35.2	length=216	1
PcM_01078	MitchamPear_201207_098248	GBXL01098133.1	35.2	length=208	1
PcM_01079	MitchamPear_201207_081337	GBXL01081255.1	35.2	length=264	1
PcM_01080	MitchamPear_201207_087399	GBXL01087313.1	35.2	length=241	1
PcM_01081	MitchamPear_201207_081131	GBXL01081050.1	35.2	length=265	1
PcM_01082	MitchamPear_201207_071779	GBXL01071719.1	35.2	length=311	1
PcM_01083	MitchamPear_201207_093201	GBXL01093098.1	35.2	length=222	1
PcM_01084	MitchamPear_201207_070889	GBXL01070832.1	35.2	length=316	1
PcM_01085	MitchamPear_201207_044702	GBXL01044688.1	35.2	length=602	1
PcM_01087	MitchamPear_201207_074175	GBXL01074108.1	35.2	length=297	1
PcM_01088	MitchamPear_201207_076159	GBXL01076087.1	35.2	length=287	0.95355
PcM_01089	MitchamPear_201207_097187	GBXL01097075.1	35.2	length=211	1
PcM_01090	MitchamPear_201207_079315	GBXL01079238.1	35.2	length=272	1
PcM_01091	MitchamPear_201207_075723	GBXL01075652.1	35.2	length=290	1
PcM_01092	MitchamPear_201207_099805	GBXL01099687.1	35.2	length=204	1
PcM_01093	MitchamPear_201207_099447	GBXL01099331.1	35.2	length=205	1
PcM_01094	MitchamPear_201207_087658	GBXL01087571.1	35.2	length=240	1
PcM_01095	MitchamPear_201207_071271	GBXL01071212.1	35.2	length=314	1
PcM_01096	MitchamPear_201207_083675	GBXL01083591.1	35.2	length=255	1
PcM_01097	MitchamPear_201207_079923	GBXL01079843.1	35.2	length=270	1
PcM_01098	MitchamPear_201207_076774	GBXL01076700.1	35.2	length=284	1
PcM_01099	MitchamPear_201207_079678	GBXL01079600.1	35.2	length=271	1
PcM_01101	MitchamPear_201207_082663	GBXL01082580.1	35.2	length=259	1
PcM_01102	MitchamPear_201207_055146	GBXL01055117.1	35.2	length=446	1
PcM_01103	MitchamPear_201207_045320	GBXL01045305.1	35.2	length=591	1
PcM_01104	MitchamPear_201207_085715	GBXL01085630.1	35.2	length=247	1
PcM_01105	MitchamPear_201207_097360	GBXL01097248.1	35.2	length=210	1
PcM_01106	MitchamPear_201207_066154	GBXL01066104.1	35.2	length=346	1
PcM_01107	MitchamPear_201207_061099	GBXL01061057.1	35.2	length=386	1
PcM_01108	MitchamPear_201207_059593	GBXL01059554.1	35.2	length=400	1
PcM_01109	MitchamPear_201207_096473	GBXL01096362.1	35.2	length=213	1
PcM_01110	MitchamPear_201207_101082	GBXL01100962.1	35.2	length=201	1
PcM_01111	MitchamPear_201207_095265	GBXL01095157.1	35.2	length=216	1
PcM_01112	MitchamPear_201207_081024	GBXL01080943.1	35.2	length=265	1
PcM_01113	MitchamPear_201207_076427	GBXL01076354.1	35.2	length=286	1
PcM_01114	MitchamPear_201207_081458	GBXL01081376.1	35.2	length=264	1
PcM_01115	MitchamPear_201207_096221	GBXL01096111.1	35.2	length=213	1
PcM_01116	MitchamPear_201207_097379	GBXL01097267.1	35.2	length=210	1
PcM_01117	MitchamPear_201207_076166	GBXL01076094.1	35.2	length=287	1
PcM_01118	MitchamPear_201207_081794	GBXL01081712.1	35.2	length=262	1
PcM_01119	MitchamPear_201207_095054	GBXL01094946.1	35.2	length=216	1
PcM_01120	MitchamPear_201207_075643	GBXL01075572.1	35.2	length=290	1
PcM_01121	MitchamPear_201207_085074	GBXL01084990.1	35.2	length=249	1
PcM_01123	MitchamPear_201207_092434	GBXL01092331.1	35.2	length=224	1
PcM_01124	MitchamPear_201207_078729	GBXL01078652.1	35.2	very weakly similar to (90.1) AT3G11590 | Symbols: | unknown protein | chr3:3660628-3663537 FORWARDvery weakly similar to (74.3) loc_os04g31400 12004.m08241 protein expressed protein length=275	1
PcM_01125	MitchamPear_201207_096914	GBXL01096802.1	35.2	length=212	1
PcM_01126	MitchamPear_201207_063621	GBXL01063578.1	35.2	length=366	1
PcM_01127	MitchamPear_201207_077818	GBXL01077742.1	35.2	length=279	1
PcM_01128	MitchamPear_201207_085360	GBXL01085276.1	35.2	length=248	1
PcM_01129	MitchamPear_201207_068680	GBXL01068628.1	35.2	very weakly similar to (52.0) AT4G08910 | Symbols: | unknown protein | chr4:5712389-5713247 FORWARD length=329	1
PcM_01130	MitchamPear_201207_065734	GBXL01065685.1	35.2	length=350	1
PcM_01131	MitchamPear_201207_091806	GBXL01091707.1	35.2	length=226	1
PcM_01132	MitchamPear_201207_064750	GBXL01064705.1	35.2	length=357	1
PcM_01133	MitchamPear_201207_092537	GBXL01092434.1	35.2	length=224	1
PcM_01134	MitchamPear_201207_050121	GBXL01050101.1	35.2	length=509	0.858986
PcM_01135	MitchamPear_201207_088017	GBXL01087929.1	35.2	length=239	1
PcM_01136	MitchamPear_201207_087411	GBXL01087325.1	35.2	length=241	1
PcM_01137	MitchamPear_201207_089326	GBXL01089236.1	35.2	length=234	1
PcM_01138	MitchamPear_201207_062831	GBXL01062788.1	35.2	length=372	1
PcM_01139	MitchamPear_201207_096810	GBXL01096699.1	35.2	length=212	1
PcM_01140	MitchamPear_201207_067460	GBXL01067409.1	35.2	length=337	1
PcM_01141	MitchamPear_201207_083140	GBXL01083057.1	35.2	length=257	1
PcM_01142	MitchamPear_201207_099321	GBXL01099205.1	28.1	very weakly similar to (90.5) AT1G20960 | Symbols: emb1507 | emb1507 (embryo defective 1507); ATP binding / ATP-dependent helicase/ helicase/ nucleic acid binding / nucleoside-triphosphatase/ nucleotide binding | chr1:7302591-7309914 REVERSEvery weakly s	1
PcM_01143	MitchamPear_201207_076741	GBXL01076668.1	35.2	length=285	1
PcM_01144	MitchamPear_201207_087422	GBXL01087336.1	35.2	length=241	1
PcM_01145	MitchamPear_201207_088336	GBXL01088247.1	35.2	length=238	1
PcM_01146	MitchamPear_201207_065423	GBXL01065376.1	35.2	length=352	1
PcM_01147	MitchamPear_201207_086692	GBXL01086606.1	35.2	length=243	1
PcM_01148	MitchamPear_201207_089969	GBXL01089877.1	35.2	length=232	1
PcM_01149	MitchamPear_201207_096173	GBXL01096063.1	35.2	length=213	1
PcM_01150	MitchamPear_201207_064311	GBXL01064267.1	35.2	length=360	1
PcM_01151	MitchamPear_201207_066524	GBXL01066473.1	35.2	length=344	1
PcM_01152	MitchamPear_201207_099801	GBXL01099683.1	35.2	length=204	1
PcM_01153	MitchamPear_201207_094477	GBXL01094370.1	35.2	length=218	1
PcM_01154	MitchamPear_201207_091597	GBXL01091498.1	35.2	length=227	1
PcM_01155	MitchamPear_201207_084507	GBXL01084423.1	35.2	length=251	1
PcM_01156	MitchamPear_201207_077992	GBXL01077916.1	35.2	length=279	1
PcM_01157	MitchamPear_201207_079497	GBXL01079419.1	35.2	length=272	1
PcM_01158	MitchamPear_201207_069919	GBXL01069863.1	35.2	length=322	1
PcM_01159	MitchamPear_201207_041011	GBXL01041000.1	35.2	length=683	0.0171409
PcM_01160	MitchamPear_201207_087679	GBXL01087592.1	35.2	length=240	1
PcM_01161	MitchamPear_201207_081090	GBXL01081009.1	35.2	length=265	1
PcM_01162	MitchamPear_201207_070826	GBXL01070769.1	35.2	length=316	1
PcM_01163	MitchamPear_201207_073455	GBXL01073391.1	35.2	length=301	1
PcM_01164	MitchamPear_201207_082351	GBXL01082269.1	35.2	length=260	1
PcM_01165	MitchamPear_201207_058517	GBXL01058479.1	30.3	very weakly similar to (57.0) AT3G13460 | Symbols: ECT2 | ECT2; protein binding | chr3:4385274-4388220 REVERSEvery weakly similar to (54.7) loc_os03g06240 12003.m34788 protein YT521-B-like family protein, expressed length=410	0.577463
PcM_01166	MitchamPear_201207_060206	GBXL01060167.1	35.2	length=394	1
PcM_01167	MitchamPear_201207_099161	GBXL01099045.1	35.2	length=206	1
PcM_01168	MitchamPear_201207_093831	GBXL01093726.1	35.2	length=220	1
PcM_01169	MitchamPear_201207_052339	GBXL01052315.1	35.2	length=479	1
PcM_01170	MitchamPear_201207_081198	GBXL01081117.1	35.2	length=265	1
PcM_01172	MitchamPear_201207_083296	GBXL01083212.1	35.2	length=256	1
PcM_01173	MitchamPear_201207_063663	GBXL01063620.1	35.2	length=365	1
PcM_01174	MitchamPear_201207_047134	GBXL01047117.1	35.2	length=557	1
PcM_01175	MitchamPear_201207_070524	GBXL01070467.1	28.1.3	length=318	1
PcM_01176	MitchamPear_201207_074882	GBXL01074813.1	35.2	length=294	1
PcM_01177	MitchamPear_201207_069713	GBXL01069657.1	35.2	length=323	1
PcM_01178	MitchamPear_201207_087404	GBXL01087318.1	35.2	length=241	1
PcM_01179	MitchamPear_201207_077649	GBXL01077573.1	35.2	length=280	1
PcM_01180	MitchamPear_201207_082025	GBXL01081943.1	30.2.17	very weakly similar to (81.6) AT4G23160 | Symbols: | protein kinase family protein | chr4:12129485-12134086 FORWARDvery weakly similar to (61.6) POLX_TOBAC Retrovirus-related Pol polyprotein from transposon TNT 1-94 [Includes: Protease (EC 3.4.23.-); Re	1
PcM_01181	MitchamPear_201207_034008	GBXL01034000.1	35.2	length=879	1
PcM_01182	MitchamPear_201207_077042	GBXL01076967.1	35.2	length=283	1
PcM_01183	MitchamPear_201207_070077	GBXL01070020.1	35.2	length=321	1
PcM_01184	MitchamPear_201207_077690	GBXL01077614.1	35.2	length=280	1
PcM_01185	MitchamPear_201207_059556	GBXL01059517.1	35.2	length=400	1
PcM_01187	MitchamPear_201207_100444	GBXL01100325.1	35.2	length=202	1
PcM_01189	MitchamPear_201207_092138	GBXL01092036.1	35.2	length=225	1
PcM_01190	MitchamPear_201207_094449	GBXL01094342.1	35.2	length=218	1
PcM_01191	MitchamPear_201207_060576	GBXL01060537.1	35.2	length=391	1
PcM_01192	MitchamPear_201207_089048	GBXL01088958.1	35.2	length=235	1
PcM_01193	MitchamPear_201207_086892	GBXL01086806.1	35.2	length=243	1
PcM_01194	MitchamPear_201207_059235	GBXL01059197.1	35.2	length=403	1
PcM_01195	MitchamPear_201207_100523	GBXL01100404.1	35.2	length=202	1
PcM_01196	MitchamPear_201207_071055	GBXL01070997.1	35.2	length=315	1
PcM_01197	MitchamPear_201207_092395	GBXL01092292.1	35.2	length=224	1
PcM_01198	MitchamPear_201207_042010	GBXL01041999.1	35.2	length=660	1
PcM_01199	MitchamPear_201207_090877	GBXL01090780.1	35.2	length=229	1
PcM_01200	MitchamPear_201207_066810	GBXL01066759.1	35.2	length=342	1
PcM_01201	MitchamPear_201207_023894	GBXL01023890.1	20.1	moderately similar to ( 423) AT4G19810 | Symbols: | glycosyl hydrolase family 18 protein | chr4:10764151-10765753 REVERSEmoderately similar to ( 206) loc_os11g27400 12011.m06659 protein chitinase-3-like protein 1 precursor, putative, expressed length=1	1.22e-17
PcM_01202	MitchamPear_201207_096100	GBXL01095990.1	35.2	length=214	1
PcM_01203	MitchamPear_201207_078976	GBXL01078899.1	35.2	length=274	1
PcM_01204	MitchamPear_201207_058217	GBXL01058180.1	35.2	length=413	1
PcM_01205	MitchamPear_201207_096599	GBXL01096488.1	35.2	length=212	1
PcM_01206	MitchamPear_201207_085005	GBXL01084921.1	35.2	length=250	1
PcM_01207	MitchamPear_201207_083747	GBXL01083663.1	35.2	length=254	1
PcM_01208	MitchamPear_201207_070629	GBXL01070572.1	35.2	length=317	1
PcM_01209	MitchamPear_201207_089437	GBXL01089345.1	34.99	very weakly similar to (89.7) AT4G22790 | Symbols: | MATE efflux family protein | chr4:11975153-11976628 REVERSEvery weakly similar to (84.3) loc_os03g64150 12003.m11278 protein antiporter/ drug transporter/ transporter, putative, expressed length=234	1
PcM_01210	MitchamPear_201207_069590	GBXL01069534.1	35.2	length=324	1
PcM_01211	MitchamPear_201207_090566	GBXL01090470.1	30.5	weakly similar to ( 131) AT3G07410 | Symbols: AtRABA5b | AtRABA5b (Arabidopsis Rab GTPase homolog A5b); GTP binding | chr3:2372485-2373482 REVERSEvery weakly similar to ( 100) RGP2_ORYSA Ras-related protein RGP2 (GTP-binding regulatory protein RGP2) - Or	1
PcM_01212	MitchamPear_201207_098165	GBXL01098050.1	35.2	length=208	1
PcM_01214	MitchamPear_201207_064078	GBXL01064034.1	35.2	length=362	1
PcM_01215	MitchamPear_201207_091936	GBXL01091836.1	35.2	length=226	1
PcM_01216	MitchamPear_201207_090689	GBXL01090593.1	35.2	length=230	1
PcM_01217	MitchamPear_201207_093359	GBXL01093255.1	35.2	length=221	1
PcM_01219	MitchamPear_201207_070245	GBXL01070188.1	35.2	length=320	1
PcM_01220	MitchamPear_201207_090744	GBXL01090647.1	35.2	length=229	1
PcM_01221	MitchamPear_201207_100086	GBXL01099967.1	35.2	length=203	1
PcM_01222	MitchamPear_201207_089498	GBXL01089406.1	35.2	length=234	1
PcM_01223	MitchamPear_201207_052235	GBXL01052211.1	35.2	length=481	1
PcM_01224	MitchamPear_201207_074090	GBXL01074023.1	35.2	length=298	1
PcM_01225	MitchamPear_201207_079844	GBXL01079764.1	35.2	length=270	1
PcM_01226	MitchamPear_201207_090496	GBXL01090400.1	35.2	length=230	1
PcM_01227	MitchamPear_201207_055806	GBXL01055775.1	35.2	length=438	1
PcM_01228	MitchamPear_201207_098140	GBXL01098025.1	35.2	length=208	1
PcM_01229	MitchamPear_201207_078041	GBXL01077965.1	35.2	length=278	1
PcM_01230	MitchamPear_201207_086445	GBXL01086360.1	35.2	length=244	1
PcM_01231	MitchamPear_201207_083913	GBXL01083829.1	35.2	length=254	1
PcM_01232	MitchamPear_201207_090031	GBXL01089939.1	35.2	length=232	1
PcM_01233	MitchamPear_201207_085842	GBXL01085757.1	35.2	length=246	0.603806
PcM_01234	MitchamPear_201207_094025	GBXL01093919.1	35.2	length=219	1
PcM_01235	MitchamPear_201207_057231	GBXL01057196.1	35.2	length=423	1
PcM_01236	MitchamPear_201207_074029	GBXL01073963.1	35.2	length=298	1
PcM_01237	MitchamPear_201207_083860	GBXL01083776.1	35.2	length=254	1
PcM_01238	MitchamPear_201207_070742	GBXL01070685.1	35.2	length=317	1
PcM_01239	MitchamPear_201207_062941	GBXL01062898.1	35.2	length=371	1
PcM_01240	MitchamPear_201207_098656	GBXL01098540.1	35.2	length=207	1
PcM_01241	MitchamPear_201207_048666	GBXL01048648.1	35.2	length=531	1
PcM_01242	MitchamPear_201207_097210	GBXL01097098.1	35.2	length=211	1
PcM_01243	MitchamPear_201207_084797	GBXL01084713.1	35.2	length=250	1
PcM_01244	MitchamPear_201207_070039	GBXL01069982.1	35.2	length=321	1
PcM_01245	MitchamPear_201207_088429	GBXL01088340.1	35.2	length=237	1
PcM_01246	MitchamPear_201207_100701	GBXL01100582.1	35.2	length=202	1
PcM_01247	MitchamPear_201207_063768	GBXL01063725.1	35.2	length=364	1
PcM_01248	MitchamPear_201207_065681	GBXL01065633.1	35.2	length=350	1
PcM_01249	MitchamPear_201207_086621	GBXL01086535.1	35.2	length=244	1
PcM_01251	MitchamPear_201207_063210	GBXL01063167.1	35.2	length=369	1
PcM_01252	MitchamPear_201207_093115	GBXL01093012.1	35.2	very weakly similar to (90.5) AT5G50230 | Symbols: | nucleotide binding | chr5:20448632-20450855 REVERSEvery weakly similar to (68.9) loc_os03g53510 12003.m101494 protein nucleotide binding protein, putative, expressed length=222	1
PcM_01253	MitchamPear_201207_057078	GBXL01057043.1	35.2	length=425	1
PcM_01254	MitchamPear_201207_100556	GBXL01100437.1	35.2	length=202	1
PcM_01255	MitchamPear_201207_101105	GBXL01100985.1	35.2	length=201	1
PcM_01256	MitchamPear_201207_044274	GBXL01044260.1	35.2	length=611	1
PcM_01257	MitchamPear_201207_082645	GBXL01082562.1	35.2	length=259	1
PcM_01258	MitchamPear_201207_086544	GBXL01086458.1	35.2	length=244	1
PcM_01259	MitchamPear_201207_078580	GBXL01078503.1	35.1.5	very weakly similar to (96.3) AT5G46460 | Symbols: | pentatricopeptide (PPR) repeat-containing protein | chr5:18840305-18842398 FORWARDvery weakly similar to (76.3) loc_os03g32620 12003.m08504 protein pentatricopeptide repeat protein PPR986-12, putative	1
PcM_01260	MitchamPear_201207_072461	GBXL01072401.1	35.2	length=307	1
PcM_01261	MitchamPear_201207_091276	GBXL01091178.1	35.2	length=228	1
PcM_01262	MitchamPear_201207_059137	GBXL01059099.1	35.2	length=404	1
PcM_01263	MitchamPear_201207_087288	GBXL01087202.1	35.2	length=241	1
PcM_01264	MitchamPear_201207_097029	GBXL01096917.1	35.2	length=211	1
PcM_01265	MitchamPear_201207_058850	GBXL01058812.1	35.2	MSP1_C length=407	1
PcM_01266	MitchamPear_201207_089712	GBXL01089620.1	35.2	length=233	1
PcM_01267	MitchamPear_201207_093779	GBXL01093674.1	35.2	length=220	1
PcM_01268	MitchamPear_201207_093310	GBXL01093207.1	35.2	length=221	1
PcM_01269	MitchamPear_201207_095404	GBXL01095296.1	35.2	length=215	1
PcM_01270	MitchamPear_201207_099290	GBXL01099174.1	35.2	length=205	1
PcM_01271	MitchamPear_201207_080677	GBXL01080596.1	35.2	length=267	1
PcM_01272	MitchamPear_201207_096868	GBXL01096757.1	35.2	length=212	1
PcM_01275	MitchamPear_201207_090403	GBXL01090307.1	35.2	length=230	1
PcM_01276	MitchamPear_201207_084164	GBXL01084080.1	30.1	very weakly similar to (86.7) AT5G11210 | Symbols: ATGLR2.5, GLR2.5 | ATGLR2.5; intracellular ligand-gated ion channel | chr5:3571214-3574537 REVERSEvery weakly similar to (90.5) loc_os09g25960 12009.m05748 protein glutamate receptor 2.7 precursor, putat	1
PcM_01277	MitchamPear_201207_092593	GBXL01092490.1	35.2	length=224	1
PcM_01278	MitchamPear_201207_086660	GBXL01086574.1	35.2	length=243	1
PcM_01279	MitchamPear_201207_068893	GBXL01068841.1	35.2	length=328	1
PcM_01280	MitchamPear_201207_055989	GBXL01055956.1	31.1	very weakly similar to (83.2) AT1G73860 | Symbols: | ATP binding / microtubule motor | chr1:27771188-27775977 REVERSEvery weakly similar to (64.7) loc_os02g13580 12002.m06604 protein kinesin motor domain containing protein, expressed length=436	1
PcM_01281	MitchamPear_201207_075598	GBXL01075527.1	31.1	very weakly similar to (69.7) AT1G09170 | Symbols: | kinesin motor protein-related | chr1:2956589-2962207 REVERSEvery weakly similar to (53.1) loc_os03g18980 12003.m07316 protein kinesin-4, putative, expressed length=290	1
PcM_01282	MitchamPear_201207_094192	GBXL01094085.1	35.2	length=219	1
PcM_01283	MitchamPear_201207_087505	GBXL01087419.1	35.2	length=240	1
PcM_01284	MitchamPear_201207_090625	GBXL01090529.1	35.2	very weakly similar to (63.9) POLX_TOBAC Retrovirus-related Pol polyprotein from transposon TNT 1-94 [Includes: Protease (EC 3.4.23.-); Reverse transcriptase (EC 2.7.7.49); Endonuclease] - Nicotiana tabacum (Common tobacco)very weakly similar to (87.4) l	1
PcM_01285	MitchamPear_201207_051304	GBXL01051282.1	35.2	length=492	1
PcM_01286	MitchamPear_201207_094342	GBXL01094235.1	35.2	length=218	1
PcM_01287	MitchamPear_201207_091925	GBXL01091825.1	35.2	length=226	1
PcM_01288	MitchamPear_201207_053928	GBXL01053901.1	35.2	length=460	1
PcM_01289	MitchamPear_201207_085789	GBXL01085704.1	35.2	length=247	1
PcM_01290	MitchamPear_201207_084018	GBXL01083934.1	35.2	length=253	1
PcM_01291	MitchamPear_201207_070855	GBXL01070798.1	35.1.5	weakly similar to ( 121) AT1G26500 | Symbols: | pentatricopeptide (PPR) repeat-containing protein | chr1:9158380-9159897 FORWARD length=316	1
PcM_01292	MitchamPear_201207_060169	GBXL01060130.1	35.2	length=394	1
PcM_01293	MitchamPear_201207_086927	GBXL01086841.1	35.2	length=242	1
PcM_01294	MitchamPear_201207_090889	GBXL01090792.1	35.2	length=229	1
PcM_01295	MitchamPear_201207_093333	GBXL01093229.1	35.2	length=221	1
PcM_01296	MitchamPear_201207_096507	GBXL01096396.1	35.2	length=213	1
PcM_01297	MitchamPear_201207_091528	GBXL01091429.1	35.2	length=227	1
PcM_01298	MitchamPear_201207_098886	GBXL01098770.1	20.1.7	very weakly similar to (75.5) AT5G45050 | Symbols: TTR1, ATWRKY16, WRKY16 | TTR1; protein binding / transcription factor | chr5:18177016-18181805 REVERSE length=206	1
PcM_01299	MitchamPear_201207_083308	GBXL01083224.1	35.2	length=256	1
PcM_01300	MitchamPear_201207_066538	GBXL01066487.1	35.2	length=344	1
PcM_01302	MitchamPear_201207_097698	GBXL01097585.1	35.2	length=209	1
PcM_01303	MitchamPear_201207_094330	GBXL01094223.1	35.2	length=218	1
PcM_01304	MitchamPear_201207_049399	GBXL01049380.1	35.2	length=520	1
PcM_01305	MitchamPear_201207_074140	GBXL01074073.1	35.2	length=298	1
PcM_01306	MitchamPear_201207_045645	GBXL01045629.1	35.2	length=585	1
PcM_01307	MitchamPear_201207_085817	GBXL01085732.1	35.2	length=247	1
PcM_01308	MitchamPear_201207_083065	GBXL01082982.1	35.2	length=257	1
PcM_01309	MitchamPear_201207_090845	GBXL01090748.1	35.2	length=229	1
PcM_01310	MitchamPear_201207_056897	GBXL01056862.1	35.2	length=427	1
PcM_01311	MitchamPear_201207_099408	GBXL01099292.1	35.2	length=205	1
PcM_01312	MitchamPear_201207_076672	GBXL01076599.1	35.2	length=285	1
PcM_01313	MitchamPear_201207_071328	GBXL01071269.1	35.2	length=313	1
PcM_01314	MitchamPear_201207_075087	GBXL01075017.1	35.2	length=293	1
PcM_01315	MitchamPear_201207_063762	GBXL01063719.1	35.2	length=365	1
PcM_01316	MitchamPear_201207_084490	GBXL01084406.1	35.2	length=251	1
PcM_01317	MitchamPear_201207_095874	GBXL01095764.1	35.2	length=214	1
PcM_01318	MitchamPear_201207_092685	GBXL01092582.1	35.2	length=223	1
PcM_01319	MitchamPear_201207_091170	GBXL01091072.1	35.2	length=228	1
PcM_01320	MitchamPear_201207_089125	GBXL01089035.1	35.2	length=235	1
PcM_01321	MitchamPear_201207_085055	GBXL01084971.1	35.2	length=249	1
PcM_01322	MitchamPear_201207_071070	GBXL01071012.1	35.2	length=315	1
PcM_01323	MitchamPear_201207_061496	GBXL01061454.1	35.2	length=383	1
PcM_01324	MitchamPear_201207_101055	GBXL01100935.1	35.2	length=201	1
PcM_01325	MitchamPear_201207_061572	GBXL01061530.1	35.2	length=382	1
PcM_01326	MitchamPear_201207_096553	GBXL01096442.1	35.2	length=212	1
PcM_01327	MitchamPear_201207_083788	GBXL01083704.1	35.2	length=254	1
PcM_01328	MitchamPear_201207_073969	GBXL01073904.1	35.2	length=299	1
PcM_01329	MitchamPear_201207_077238	GBXL01077163.1	35.2	length=282	1
PcM_01330	MitchamPear_201207_073981	GBXL01073916.1	35.2	length=298	1
PcM_01331	MitchamPear_201207_081623	GBXL01081541.1	35.2	length=263	1
PcM_01332	MitchamPear_201207_081314	GBXL01081232.1	35.2	length=264	1
PcM_01333	MitchamPear_201207_091162	GBXL01091064.1	35.2	length=228	1
PcM_01334	MitchamPear_201207_056189	GBXL01056156.1	35.2	length=434	1
PcM_01335	MitchamPear_201207_039328	GBXL01039318.1	35.2	length=725	0.0064199
PcM_01336	MitchamPear_201207_075197	GBXL01075126.1	35.2	length=292	1
PcM_01337	MitchamPear_201207_081252	GBXL01081171.1	35.2	length=264	1
PcM_01338	MitchamPear_201207_085887	GBXL01085802.1	35.2	length=246	1
PcM_01339	MitchamPear_201207_100937	GBXL01100817.1	35.2	length=201	1
PcM_01340	MitchamPear_201207_077048	GBXL01076973.1	35.2	length=283	1
PcM_01341	MitchamPear_201207_097924	GBXL01097809.1	35.2	length=209	1
PcM_01343	MitchamPear_201207_058184	GBXL01058147.1	35.2	length=413	1
PcM_01344	MitchamPear_201207_081350	GBXL01081268.1	35.2	length=264	1
PcM_01345	MitchamPear_201207_083359	GBXL01083275.1	35.2	very weakly similar to (54.7) AT3G52740 | Symbols: | unknown protein | chr3:19546446-19546868 REVERSEvery weakly similar to (50.4) loc_os04g33610 12004.m08456 protein expressed protein length=256	1
PcM_01346	MitchamPear_201207_070449	GBXL01070392.1	35.2	length=318	1
PcM_01348	MitchamPear_201207_093384	GBXL01093280.1	35.2	length=221	1
PcM_01349	MitchamPear_201207_094149	GBXL01094042.1	29.1.9	weakly similar to ( 116) AT1G14610 | Symbols: TWN2, VALRS | TWN2 (TWIN 2); ATP binding / aminoacyl-tRNA ligase/ nucleotide binding / valine-tRNA ligase | chr1:5008502-5014486 REVERSEweakly similar to ( 115) loc_os03g48850 12003.m35366 protein valyl-tRNA	1
PcM_01350	MitchamPear_201207_071926	GBXL01071866.1	35.2	length=310	0.877704
PcM_01351	MitchamPear_201207_082119	GBXL01082037.1	35.2	length=261	1
PcM_01352	MitchamPear_201207_097830	GBXL01097716.1	35.2	length=209	1
PcM_01353	MitchamPear_201207_066738	GBXL01066687.1	35.2	length=342	1
PcM_01354	MitchamPear_201207_077374	GBXL01077299.1	35.2	length=281	1
PcM_01355	MitchamPear_201207_074087	GBXL01074020.1	35.2	length=298	1
PcM_01356	MitchamPear_201207_094250	GBXL01094143.1	29.5.5	very weakly similar to (62.4) AT2G12480 | Symbols: SCPL43 | serine carboxypeptidase S10 family protein | chr2:5069795-5072227 REVERSEvery weakly similar to (58.2) loc_os11g10750 12011.m05268 protein serine carboxypeptidase F13S12.6 precursor, putative, e	1
PcM_01357	MitchamPear_201207_094773	GBXL01094666.1	35.2	length=217	1
PcM_01358	MitchamPear_201207_060024	GBXL01059985.1	35.2	length=396	1
PcM_01359	MitchamPear_201207_097004	GBXL01096892.1	35.2	length=211	1
PcM_01360	MitchamPear_201207_098725	GBXL01098609.1	35.2	length=207	1
PcM_01361	MitchamPear_201207_086557	GBXL01086471.1	35.2	length=244	1
PcM_01362	MitchamPear_201207_071229	GBXL01071170.1	27.2	very weakly similar to (78.6) RRPO_OENBE RNA-directed DNA polymerase homolog (Reverse transcriptase homolog) - Oenothera bertiana (Bertero's evening primrose)weakly similar to ( 170) loc_os05g28920 12005.m07177 protein retrotransposon, putative, centrome	1
PcM_01363	MitchamPear_201207_081971	GBXL01081889.1	35.2	length=262	0.579704
PcM_01364	MitchamPear_201207_082131	GBXL01082049.1	35.2	length=261	1
PcM_01365	MitchamPear_201207_090048	GBXL01089955.1	35.2	length=232	1
PcM_01366	MitchamPear_201207_069331	GBXL01069275.1	35.2	length=325	1
PcM_01367	MitchamPear_201207_044804	GBXL01044790.1	35.2	length=600	1
PcM_01368	MitchamPear_201207_090624	GBXL01090528.1	35.2	length=230	1
PcM_01369	MitchamPear_201207_097967	GBXL01097852.1	35.2	length=209	1
PcM_01370	MitchamPear_201207_083195	GBXL01083112.1	35.2	length=257	1
PcM_01371	MitchamPear_201207_060188	GBXL01060149.1	35.2	length=394	1
PcM_01372	MitchamPear_201207_095292	GBXL01095184.1	35.2	length=216	1
PcM_01373	MitchamPear_201207_040714	GBXL01040703.1	33.99	weakly similar to ( 124) AT3G47650 | Symbols: | bundle-sheath defective protein 2 family / bsd2 family | chr3:17569576-17570262 FORWARDweakly similar to ( 130) loc_os06g22690 12006.m32073 protein bundle sheath defective protein 2, putative, expressed l	0.930742
PcM_01374	MitchamPear_201207_055836	GBXL01055805.1	35.2	length=438	1
PcM_01375	MitchamPear_201207_075337	GBXL01075266.1	35.2	length=292	1
PcM_01377	MitchamPear_201207_079568	GBXL01079490.1	35.2	length=271	1
PcM_01378	MitchamPear_201207_078593	GBXL01078516.1	35.2	length=276	1
PcM_01379	MitchamPear_201207_087696	GBXL01087609.1	35.2	MSP1_C length=240	1
PcM_01380	MitchamPear_201207_084854	GBXL01084770.1	35.2	length=250	1
PcM_01381	MitchamPear_201207_068101	GBXL01068049.1	35.2	length=333	1
PcM_01383	MitchamPear_201207_097227	GBXL01097115.1	35.2	length=211	1
PcM_01384	MitchamPear_201207_050565	GBXL01050545.1	35.2	length=502	1
PcM_01385	MitchamPear_201207_061199	GBXL01061157.1	35.2	length=386	1
PcM_01386	MitchamPear_201207_091317	GBXL01091219.1	35.2	length=228	1
PcM_01388	MitchamPear_201207_081303	GBXL01081221.1	35.2	length=264	1
PcM_01389	MitchamPear_201207_087021	GBXL01086935.1	35.2	length=242	1
PcM_01390	MitchamPear_201207_067280	GBXL01067229.1	35.2	length=338	1
PcM_01391	MitchamPear_201207_034210	GBXL01034202.1	29.5.11.4.2	very weakly similar to (99.4) AT3G11110 | Symbols: | zinc finger (C3HC4-type RING finger) family protein | chr3:3479979-3480455 FORWARDvery weakly similar to (83.2) EL5_ORYSA E3 ubiquitin-protein ligase EL5 (EC 6.3.2.-) - Oryza sativa (Rice)very weakly	0.229366
PcM_01393	MitchamPear_201207_046668	GBXL01046652.1	35.2	length=566	1
PcM_01394	MitchamPear_201207_087975	GBXL01087887.1	35.2	length=239	1
PcM_01395	MitchamPear_201207_092822	GBXL01092719.1	35.2	length=223	1
PcM_01396	MitchamPear_201207_078779	GBXL01078702.1	35.2	length=275	1
PcM_01397	MitchamPear_201207_068536	GBXL01068484.1	35.1.12	very weakly similar to (94.4) AT1G78160 | Symbols: APUM7 | APUM7 (Arabidopsis Pumilio 7); RNA binding / binding | chr1:29407900-29410184 FORWARDweakly similar to ( 107) loc_os12g31000 12012.m06911 protein maternal protein pumilio, putative, expressed len	1
PcM_01398	MitchamPear_201207_017133	GBXL01017129.1	16.2	moderately similar to ( 375) AT1G24430 | Symbols: | transferase/ transferase, transferring acyl groups other than amino-acyl groups | chr1:8658190-8659497 REVERSEvery weakly similar to (88.6) HCBT1_DIACA Anthranilate N-benzoyltransferase protein 1 (EC 2	0.000111894
PcM_01399	MitchamPear_201207_076154	GBXL01076082.1	35.2	length=287	1
PcM_01400	MitchamPear_201207_096155	GBXL01096045.1	35.2	length=213	1
PcM_01401	MitchamPear_201207_088282	GBXL01088193.1	35.2	length=238	1
PcM_01402	MitchamPear_201207_091606	GBXL01091507.1	35.2	length=227	1
PcM_01403	MitchamPear_201207_015736	GBXL01015732.1	20.1.7	weakly similar to ( 105) AT5G36930 | Symbols: | disease resistance protein (TIR-NBS-LRR class), putative | chr5:14567771-14571916 REVERSEvery weakly similar to (76.3) loc_os01g15580 12001.m08156 protein disease resistance protein RGA2, putative, express	1
PcM_01406	MitchamPear_201207_100272	GBXL01100153.1	35.2	length=203	1
PcM_01407	MitchamPear_201207_072601	GBXL01072541.1	17.5.1	weakly similar to ( 126) AT3G19000 | Symbols: | oxidoreductase, 2OG-Fe(II) oxygenase family protein | chr3:6554004-6554987 REVERSEvery weakly similar to (90.5) GAOX2_ORYSA Gibberellin 20 oxidase 2 (EC 1.14.11.-) (Gibberellin C-20 oxidase 2) (GA 20-oxida	1
PcM_01408	MitchamPear_201207_094304	GBXL01094197.1	35.2	length=218	1
PcM_01409	MitchamPear_201207_055741	GBXL01055710.1	35.2	length=439	1
PcM_01411	MitchamPear_201207_090786	GBXL01090689.1	35.2	length=229	1
PcM_01412	MitchamPear_201207_082977	GBXL01082894.1	35.2	length=258	1
PcM_01413	MitchamPear_201207_087408	GBXL01087322.1	35.2	length=241	1
PcM_01414	MitchamPear_201207_016015	GBXL01016011.1	16.4.1	highly similar to ( 602) AT2G20340 | Symbols: | tyrosine decarboxylase, putative | chr2:8779804-8782490 FORWARDhighly similar to ( 728) TYDC4_PETCR Tyrosine decarboxylase 4 (EC 4.1.1.25) - Petroselinum crispum (Parsley) (Petroselinum hortense)highly sim	9.25e-56
PcM_01416	MitchamPear_201207_076246	GBXL01076173.1	35.2	length=287	1
PcM_01417	MitchamPear_201207_091457	GBXL01091358.1	35.2	length=227	1
PcM_01418	MitchamPear_201207_098508	GBXL01098392.1	35.2	length=207	1
PcM_01419	MitchamPear_201207_049380	GBXL01049361.1	35.2	length=520	1
PcM_01420	MitchamPear_201207_089745	GBXL01089653.1	35.2	length=233	1
PcM_01421	MitchamPear_201207_088726	GBXL01088637.1	35.2	length=236	1
PcM_01423	MitchamPear_201207_063053	GBXL01063010.1	35.2	length=370	1
PcM_01424	MitchamPear_201207_089680	GBXL01089588.1	35.2	length=233	1
PcM_01425	MitchamPear_201207_077910	GBXL01077834.1	29.5.11.4.2	very weakly similar to (78.2) AT1G63900 | Symbols: | zinc finger (C3HC4-type RING finger) family protein | chr1:23717056-23719086 FORWARDvery weakly similar to (83.2) loc_os07g45350 12007.m29011 protein ZCF61, putative, expressed length=279	1
PcM_01426	MitchamPear_201207_047473	GBXL01047456.1	35.2	length=551	0.812752
PcM_01427	MitchamPear_201207_084425	GBXL01084341.1	35.2	length=252	1
PcM_01428	MitchamPear_201207_071283	GBXL01071224.1	35.2	length=314	1
PcM_01429	MitchamPear_201207_081521	GBXL01081439.1	35.2	length=263	1
PcM_01430	MitchamPear_201207_015788	GBXL01015784.1	30.2.24	moderately similar to ( 345) AT1G11340 | Symbols: | S-locus lectin protein kinase family protein | chr1:3814116-3817420 REVERSEmoderately similar to ( 262) SLSG3_BRAOL S-locus-specific glycoprotein S13 precursor (SLSG-13) (Fragment) - Brassica oleracea	1.19e-05
PcM_01431	MitchamPear_201207_096185	GBXL01096075.1	35.2	length=213	1
PcM_01432	MitchamPear_201207_071855	GBXL01071795.1	35.2	length=310	1
PcM_01433	MitchamPear_201207_074595	GBXL01074526.1	35.2	length=295	1
PcM_01434	MitchamPear_201207_096757	GBXL01096646.1	35.2	length=212	1
PcM_01435	MitchamPear_201207_081891	GBXL01081809.1	35.2	length=262	1
PcM_01436	MitchamPear_201207_100389	GBXL01100270.1	35.2	length=203	1
PcM_01437	MitchamPear_201207_068569	GBXL01068517.1	35.2	MSP1_C length=330	1
PcM_01438	MitchamPear_201207_080080	GBXL01080000.1	35.2	length=269	0.913644
PcM_01439	MitchamPear_201207_066327	GBXL01066277.1	35.2	length=345	1
PcM_01440	MitchamPear_201207_062670	GBXL01062628.1	31.1	very weakly similar to (54.7) AT5G66055 | Symbols: EMB2036, AKRP | AKRP (ANKYRIN REPEAT PROTEIN); protein binding | chr5:26417805-26419234 REVERSE length=373	1
PcM_01441	MitchamPear_201207_051107	GBXL01051086.1	35.2	length=495	1
PcM_01442	MitchamPear_201207_052093	GBXL01052069.1	35.2	length=483	0.536967
PcM_01444	MitchamPear_201207_060695	GBXL01060655.1	35.2	length=390	1
PcM_01445	MitchamPear_201207_093635	GBXL01093530.1	35.2	length=220	1
PcM_01446	MitchamPear_201207_068871	GBXL01068819.1	35.2	length=328	1
PcM_01447	MitchamPear_201207_095966	GBXL01095856.1	35.2	length=214	1
PcM_01448	MitchamPear_201207_097300	GBXL01097188.1	35.2	length=210	1
PcM_01449	MitchamPear_201207_061498	GBXL01061456.1	35.2	length=383	1
PcM_01450	MitchamPear_201207_088016	GBXL01087928.1	35.2	length=239	1
PcM_01451	MitchamPear_201207_099051	GBXL01098935.1	35.2	length=206	1
PcM_01452	MitchamPear_201207_096413	GBXL01096302.1	35.2	length=213	1
PcM_01453	MitchamPear_201207_076973	GBXL01076899.1	35.2	length=283	0.673367
PcM_01454	MitchamPear_201207_097810	GBXL01097696.1	35.2	length=209	1
PcM_01455	MitchamPear_201207_067437	GBXL01067386.1	35.2	length=337	1
PcM_01456	MitchamPear_201207_077635	GBXL01077559.1	35.2	length=280	1
PcM_01457	MitchamPear_201207_075634	GBXL01075563.1	35.2	length=290	1
PcM_01458	MitchamPear_201207_080316	GBXL01080236.1	35.2	length=268	1
PcM_01459	MitchamPear_201207_073817	GBXL01073752.1	35.2	length=299	1
PcM_01460	MitchamPear_201207_085854	GBXL01085769.1	16.10	very weakly similar to (80.1) AT5G09360 | Symbols: LAC14 | LAC14 (laccase 14); laccase | chr5:2906426-2908658 REVERSEvery weakly similar to (92.8) loc_os10g30140 12010.m05876 protein laccase, putative length=246	1
PcM_01461	MitchamPear_201207_090384	GBXL01090288.1	29.3.4.3	very weakly similar to (65.1) AT1G75850 | Symbols: VPS35B | VPS35B (VPS35 HOMOLOG B) | chr1:28478053-28483874 REVERSEvery weakly similar to (63.5) loc_os03g58700 12003.m10774 protein vacuolar protein sorting 35, putative, expressed length=231	1
PcM_01462	MitchamPear_201207_088894	GBXL01088805.1	35.2	length=236	1
PcM_01463	MitchamPear_201207_100157	GBXL01100038.1	35.2	length=203	1
PcM_01464	MitchamPear_201207_061716	GBXL01061674.1	35.2	length=381	1
PcM_01465	MitchamPear_201207_074357	GBXL01074288.1	35.2	length=297	1
PcM_01466	MitchamPear_201207_082464	GBXL01082382.1	35.2	length=259	1
PcM_01467	MitchamPear_201207_069965	GBXL01069908.1	35.2	length=321	1
PcM_01468	MitchamPear_201207_095726	GBXL01095616.1	35.2	length=215	1
PcM_01469	MitchamPear_201207_083214	GBXL01083131.1	35.2	length=256	1
PcM_01470	MitchamPear_201207_083619	GBXL01083535.1	35.2	length=255	0.999999
PcM_01471	MitchamPear_201207_094376	GBXL01094269.1	35.2	length=218	1
PcM_01472	MitchamPear_201207_070313	GBXL01070256.1	29.4.1.59	weakly similar to ( 103) AT2G24370 | Symbols: | ATP binding / kinase/ protein kinase/ protein serine/threonine kinase | chr2:10369979-10373063 REVERSEvery weakly similar to (89.4) loc_os02g54590 12002.m10488 protein serine threonine kinase, putative, ex	1
PcM_01473	MitchamPear_201207_081760	GBXL01081678.1	35.2	length=262	1
PcM_01474	MitchamPear_201207_051941	GBXL01051917.1	35.2	length=484	1
PcM_01476	MitchamPear_201207_050715	GBXL01050695.1	35.2	very weakly similar to (66.6) AT4G29090 | Symbols: | reverse transcriptase, putative / RNA-dependent DNA polymerase, putative | chr4:14333528-14335255 FORWARDvery weakly similar to (52.0) loc_os01g27640 12001.m09212 protein retrotransposon protein, puta	1
PcM_01477	MitchamPear_201207_093146	GBXL01093043.1	29.4.1.57	weakly similar to ( 118) AT5G02800 | Symbols: | protein kinase family protein | chr5:635545-637374 REVERSEweakly similar to ( 120) loc_os07g49470 12007.m09155 protein protein kinase APK1B, chloroplast precursor, putative, expressed length=222	1
PcM_01478	MitchamPear_201207_057796	GBXL01057760.1	35.2	length=417	1
PcM_01479	MitchamPear_201207_079422	GBXL01079344.1	35.2	length=272	1
PcM_01480	MitchamPear_201207_099081	GBXL01098965.1	35.2	length=206	1
PcM_01481	MitchamPear_201207_052919	GBXL01052892.1	26.8	very weakly similar to (82.8) AT5G44400 | Symbols: | FAD-binding domain-containing protein | chr5:17886365-17888071 REVERSEvery weakly similar to (62.4) loc_os06g35700 12006.m08107 protein reticuline oxidase precursor, putative, expressed length=472	1
PcM_01482	MitchamPear_201207_058602	GBXL01058564.1	35.2	very weakly similar to (53.1) loc_os03g36000 12003.m08728 protein retrotransposon protein, putative, unclassified length=409	1
PcM_01483	MitchamPear_201207_081467	GBXL01081385.1	35.2	length=264	1
PcM_01484	MitchamPear_201207_042883	GBXL01042871.1	35.2	length=640	1
PcM_01485	MitchamPear_201207_080341	GBXL01080261.1	35.2	length=268	1
PcM_01486	MitchamPear_201207_084921	GBXL01084837.1	35.2	length=250	1
PcM_01487	MitchamPear_201207_091302	GBXL01091204.1	35.2	length=228	1
PcM_01488	MitchamPear_201207_101029	GBXL01100909.1	35.2	length=201	1
PcM_01489	MitchamPear_201207_077710	GBXL01077634.1	35.2	length=280	0.755636
PcM_01490	MitchamPear_201207_099076	GBXL01098960.1	35.2	length=206	1
PcM_01491	MitchamPear_201207_067289	GBXL01067238.1	35.2	length=338	1
PcM_01493	MitchamPear_201207_095147	GBXL01095039.1	35.2	length=216	1
PcM_01494	MitchamPear_201207_082853	GBXL01082770.1	35.2	length=258	1
PcM_01495	MitchamPear_201207_099565	GBXL01099449.1	29.4	weakly similar to ( 135) AT5G59010 | Symbols: | protein kinase-related | chr5:23820578-23822499 REVERSEweakly similar to ( 129) loc_os04g58750 12004.m35529 protein protein kinase APK1B, chloroplast precursor, putative, expressed length=205	1
PcM_01496	MitchamPear_201207_067239	GBXL01067188.1	35.2	length=339	1
PcM_01497	MitchamPear_201207_084651	GBXL01084567.1	35.2	length=251	1
PcM_01500	MitchamPear_201207_078432	GBXL01078355.1	35.2	length=276	1
PcM_01501	MitchamPear_201207_062277	GBXL01062235.1	35.1.2	weakly similar to ( 107) AT3G06520 | Symbols: | agenet domain-containing protein | chr3:2020284-2021955 FORWARDvery weakly similar to (88.2) loc_os05g04180 12005.m04951 protein RNA binding protein, putative, expressed length=376	1
PcM_01502	MitchamPear_201207_085003	GBXL01084919.1	35.2	length=250	1
PcM_01503	MitchamPear_201207_082847	GBXL01082764.1	35.2	length=258	1
PcM_01505	MitchamPear_201207_057632	GBXL01057596.1	35.2	length=419	1
PcM_01506	MitchamPear_201207_097817	GBXL01097703.1	35.2	length=209	1
PcM_01507	MitchamPear_201207_097742	GBXL01097628.1	35.2	length=209	1
PcM_01508	MitchamPear_201207_084035	GBXL01083951.1	35.2	length=253	1
PcM_01509	MitchamPear_201207_092689	GBXL01092586.1	35.2	length=223	1
PcM_01510	MitchamPear_201207_094624	GBXL01094517.1	35.2	length=218	1
PcM_01512	MitchamPear_201207_082320	GBXL01082238.1	35.2	length=260	0.797254
PcM_01513	MitchamPear_201207_081009	GBXL01080928.1	35.2	length=265	1
PcM_01514	MitchamPear_201207_068764	GBXL01068712.1	35.2	length=329	1
PcM_01515	MitchamPear_201207_063003	GBXL01062960.1	35.2	length=371	1
PcM_01516	MitchamPear_201207_076996	GBXL01076922.1	35.2	length=283	1
PcM_01517	MitchamPear_201207_077188	GBXL01077113.1	35.2	length=282	1
PcM_01518	MitchamPear_201207_065383	GBXL01065336.1	35.2	length=352	1
PcM_01519	MitchamPear_201207_099188	GBXL01099072.1	35.2	length=206	1
PcM_01520	MitchamPear_201207_058193	GBXL01058156.1	35.2	length=413	0.683222
PcM_01521	MitchamPear_201207_068767	GBXL01068715.1	35.2	length=329	1
PcM_01522	MitchamPear_201207_099052	GBXL01098936.1	35.2	length=206	1
PcM_01523	MitchamPear_201207_094257	GBXL01094150.1	35.2	length=219	1
PcM_01524	MitchamPear_201207_079993	GBXL01079913.1	35.2	length=270	1
PcM_01525	MitchamPear_201207_070649	GBXL01070592.1	30.2.11	weakly similar to ( 110) AT4G20270 | Symbols: BAM3 | BAM3 (BARELY ANY MERISTEM 3); ATP binding / protein binding / protein kinase/ protein serine/threonine kinase | chr4:10949822-10952924 FORWARDvery weakly similar to (92.8) loc_os03g56270 12003.m35431 p	1
PcM_01526	MitchamPear_201207_070354	GBXL01070297.1	35.2	length=319	1
PcM_01527	MitchamPear_201207_050948	GBXL01050928.1	35.2	length=497	1
PcM_01528	MitchamPear_201207_095687	GBXL01095577.1	35.2	length=215	1
PcM_01529	MitchamPear_201207_093105	GBXL01093002.1	35.2	length=222	1
PcM_01530	MitchamPear_201207_084469	GBXL01084385.1	35.2	length=251	1
PcM_01531	MitchamPear_201207_076980	GBXL01076906.1	35.2	length=283	1
PcM_01532	MitchamPear_201207_094221	GBXL01094114.1	35.2	length=219	1
PcM_01533	MitchamPear_201207_078609	GBXL01078532.1	35.2	very weakly similar to (54.3) loc_os01g02130 12001.m06855 protein expressed protein length=276	1
PcM_01534	MitchamPear_201207_100293	GBXL01100174.1	35.2	length=203	1
PcM_01536	MitchamPear_201207_052865	GBXL01052838.1	29.1.14	very weakly similar to (96.7) AT1G29880 | Symbols: | glycyl-tRNA synthetase / glycine--tRNA ligase | chr1:10459662-10462781 REVERSEvery weakly similar to (94.0) loc_os08g42560 12008.m08234 protein glycyl-tRNA synthetase 1, mitochondrial precursor, putat	1
PcM_01537	MitchamPear_201207_084259	GBXL01084175.1	35.2	very weakly similar to (60.1) loc_os10g37170 12010.m06514 protein retrotransposon protein, putative, unclassified length=252	1
PcM_01538	MitchamPear_201207_076337	GBXL01076264.1	35.2	length=287	1
PcM_01540	MitchamPear_201207_099786	GBXL01099669.1	35.2	length=204	1
PcM_01541	MitchamPear_201207_086650	GBXL01086564.1	27.3.67	very weakly similar to (72.0) AT4G14465 | Symbols: | DNA-binding protein-related | chr4:8320972-8321817 FORWARDvery weakly similar to (70.1) loc_os08g44910 12008.m08462 protein DNA-binding protein, putative, expressed length=243	1
PcM_01543	MitchamPear_201207_095140	GBXL01095032.1	35.2	length=216	1
PcM_01544	MitchamPear_201207_086132	GBXL01086047.1	35.2	length=245	1
PcM_01545	MitchamPear_201207_070333	GBXL01070276.1	35.2	length=319	1
PcM_01546	MitchamPear_201207_078720	GBXL01078643.1	35.2	length=275	1
PcM_01547	MitchamPear_201207_067879	GBXL01067827.1	35.2	length=335	1
PcM_01548	MitchamPear_201207_094016	GBXL01093910.1	35.2	length=219	1
PcM_01549	MitchamPear_201207_085958	GBXL01085873.1	35.2	length=246	1
PcM_01550	MitchamPear_201207_092876	GBXL01092773.1	35.2	length=223	1
PcM_01551	MitchamPear_201207_025972	GBXL01025966.1	35.2	very weakly similar to (58.9) AT3G09510 | Symbols: | nucleic acid binding | chr3:2921804-2923258 FORWARDvery weakly similar to (73.6) loc_os10g37170 12010.m06514 protein retrotransposon protein, putative, unclassified PRK07003 tolA PRK07735 TolA TrbL T	0.778249
PcM_01552	MitchamPear_201207_093891	GBXL01093786.1	35.2	length=220	1
PcM_01553	MitchamPear_201207_093991	GBXL01093885.1	35.2	length=219	1
PcM_01554	MitchamPear_201207_080730	GBXL01080649.1	35.2	length=266	1
PcM_01555	MitchamPear_201207_069604	GBXL01069548.1	35.2	length=324	1
PcM_01556	MitchamPear_201207_083012	GBXL01082929.1	35.2	length=257	1
PcM_01557	MitchamPear_201207_095185	GBXL01095077.1	35.2	length=216	1
PcM_01558	MitchamPear_201207_081043	GBXL01080962.1	35.2	length=265	1
PcM_01559	MitchamPear_201207_099780	GBXL01099663.1	35.2	length=204	1
PcM_01560	MitchamPear_201207_068819	GBXL01068767.1	35.1	very weakly similar to (85.9) AT5G53050 | Symbols: | hydrolase, alpha/beta fold family protein | chr5:21510534-21513432 REVERSEvery weakly similar to (84.0) loc_os05g46460 12005.m28065 protein catalytic/ hydrolase, putative, expressed length=328	1
PcM_01561	MitchamPear_201207_064965	GBXL01064920.1	35.2	length=355	1
PcM_01562	MitchamPear_201207_095937	GBXL01095827.1	35.2	length=214	1
PcM_01563	MitchamPear_201207_079283	GBXL01079206.1	35.2	length=273	1
PcM_01564	MitchamPear_201207_045156	GBXL01045141.1	35.2	length=593	1
PcM_01565	MitchamPear_201207_084102	GBXL01084018.1	35.2	length=253	1
PcM_01566	MitchamPear_201207_062529	GBXL01062487.1	35.2	length=374	1
PcM_01567	MitchamPear_201207_072897	GBXL01072834.1	35.2	length=304	1
PcM_01568	MitchamPear_201207_089413	GBXL01089321.1	35.2	length=234	0.600584
PcM_01569	MitchamPear_201207_088905	GBXL01088816.1	35.2	length=236	1
PcM_01570	MitchamPear_201207_065739	GBXL01065690.1	35.2	length=350	1
PcM_01571	MitchamPear_201207_095617	GBXL01095508.1	35.2	length=215	1
PcM_01573	MitchamPear_201207_075886	GBXL01075815.1	35.2	length=289	1
PcM_01574	MitchamPear_201207_074989	GBXL01074919.1	35.2	length=293	1
PcM_01575	MitchamPear_201207_089077	GBXL01088987.1	35.2	length=235	1
PcM_01576	MitchamPear_201207_084057	GBXL01083973.1	35.2	length=253	1
PcM_01577	MitchamPear_201207_097963	GBXL01097848.1	35.2	length=209	1
PcM_01578	MitchamPear_201207_078157	GBXL01078081.1	35.2	length=278	1
PcM_01579	MitchamPear_201207_084487	GBXL01084403.1	35.2	length=251	1
PcM_01581	MitchamPear_201207_079926	GBXL01079846.1	35.2	length=270	1
PcM_01582	MitchamPear_201207_007001	GBXL01006999.1	29.4	highly similar to ( 508) AT5G10530 | Symbols: | lectin protein kinase, putative | chr5:3324978-3326933 REVERSEmoderately similar to ( 203) PSKR_DAUCA Phytosulfokine receptor precursor (EC 2.7.11.1) (Phytosulfokine LRR receptor kinase) - Daucus carota (C	0.994593
PcM_01583	MitchamPear_201207_088539	GBXL01088450.1	35.2	length=237	1
PcM_01584	MitchamPear_201207_066283	GBXL01066233.1	35.2	length=345	1
PcM_01585	MitchamPear_201207_089356	GBXL01089266.1	35.2	length=234	1
PcM_01586	MitchamPear_201207_075898	GBXL01075827.1	35.2	length=289	1
PcM_01588	MitchamPear_201207_074909	GBXL01074840.1	35.2	length=294	0.789872
PcM_01590	MitchamPear_201207_068030	GBXL01067978.1	35.2	length=334	1
PcM_01591	MitchamPear_201207_075475	GBXL01075404.1	27.2	very weakly similar to (54.3) ATMG00860 | Symbols: ORF158 | hypothetical protein | chrM:235916-236392 FORWARDvery weakly similar to (76.6) loc_os04g13920 12004.m06631 protein retrotransposon protein, putative, Ty3-gypsy subclass length=291	1
PcM_01592	MitchamPear_201207_074615	GBXL01074546.1	35.2	length=295	1
PcM_01593	MitchamPear_201207_053243	GBXL01053216.1	35.2	very weakly similar to (63.5) AT5G03230 | Symbols: | unknown protein | chr5:769636-770136 FORWARD length=468	1
PcM_01594	MitchamPear_201207_062034	GBXL01061992.1	35.2	length=378	1
PcM_01595	MitchamPear_201207_096143	GBXL01096033.1	35.2	length=213	1
PcM_01597	MitchamPear_201207_055898	GBXL01055867.1	35.2	length=437	1
PcM_01598	MitchamPear_201207_070942	GBXL01070885.1	35.2	length=316	1
PcM_01599	MitchamPear_201207_078255	GBXL01078179.1	35.2	length=277	1
PcM_01600	MitchamPear_201207_084875	GBXL01084791.1	35.2	length=250	1
PcM_01601	MitchamPear_201207_065462	GBXL01065415.1	35.2	length=352	1
PcM_01602	MitchamPear_201207_073248	GBXL01073185.1	23.4.1	very weakly similar to (51.2) AT5G47840 | Symbols: AMK2 | AMK2 (Adenosine monophosphate kinase); ATP binding / adenylate kinase/ nucleobase, nucleoside, nucleotide kinase/ nucleotide kinase/ phosphotransferase, phosphate group as acceptor | chr5:19375488	1
PcM_01603	MitchamPear_201207_068218	GBXL01068166.1	35.2	very weakly similar to (83.6) loc_os12g44200 12012.m08191 protein retrotransposon protein, putative, unclassified length=332	1
PcM_01604	MitchamPear_201207_079892	GBXL01079812.1	35.2	length=270	1
PcM_01605	MitchamPear_201207_075863	GBXL01075792.1	35.2	length=289	1
PcM_01606	MitchamPear_201207_084773	GBXL01084689.1	29.2.1.2.1.23	very weakly similar to (60.1) AT5G02960 | Symbols: | 40S ribosomal protein S23 (RPS23B) | chr5:693280-694396 REVERSEvery weakly similar to (60.1) RS23_FRAAN 40S ribosomal protein S23 (S12) - Fragaria ananassa (Strawberry)very weakly similar to (60.1) lo	1
PcM_01607	MitchamPear_201207_100467	GBXL01100348.1	35.2	length=202	1
PcM_01608	MitchamPear_201207_087144	GBXL01087058.1	35.2	length=242	1
PcM_01609	MitchamPear_201207_080829	GBXL01080748.1	35.2	length=266	1
PcM_01610	MitchamPear_201207_023597	GBXL01023593.1	35.2	length=1305	1
PcM_01611	MitchamPear_201207_048572	GBXL01048554.1	35.2	length=533	1
PcM_01612	MitchamPear_201207_081721	GBXL01081639.1	29.2.1.2.2.7	weakly similar to ( 134) AT2G44120 | Symbols: | 60S ribosomal protein L7 (RPL7C) | chr2:18249227-18250417 REVERSEweakly similar to ( 134) loc_os04g51630 12004.m35453 protein 60S ribosomal protein L7-2, putative, expressed length=263	1
PcM_01613	MitchamPear_201207_056877	GBXL01056842.1	35.2	weakly similar to ( 163) AT5G51920 | Symbols: | catalytic/ pyridoxal phosphate binding | chr5:21097202-21098914 REVERSEweakly similar to ( 138) loc_os03g55704 12003.m10482 protein expressed protein length=427	1
PcM_01614	MitchamPear_201207_094619	GBXL01094512.1	35.2	length=218	1
PcM_01615	MitchamPear_201207_062877	GBXL01062834.1	34.16	very weakly similar to (54.7) AT2G47000 | Symbols: MDR4, PGP4, ABCB4, ATPGP4 | ABCB4 (ATP BINDING CASSETTE SUBFAMILY B4); ATPase, coupled to transmembrane movement of substances / xenobiotic-transporting ATPase | chr2:19310008-19314750 REVERSEweakly simi	1
PcM_01616	MitchamPear_201207_075962	GBXL01075891.1	35.2	length=288	1
PcM_01617	MitchamPear_201207_089141	GBXL01089051.1	35.2	length=235	1
PcM_01618	MitchamPear_201207_094457	GBXL01094350.1	35.2	length=218	0.33026
PcM_01619	MitchamPear_201207_097868	GBXL01097753.1	35.2	weakly similar to ( 123) AT5G41970 | Symbols: | FUNCTIONS IN: molecular_function unknown; INVOLVED IN: biological_process unknown; LOCATED IN: mitochondrion; EXPRESSED IN: 24 plant structures; EXPRESSED DURING: 13 growth stages; CONTAINS InterPro DOMAIN	1
PcM_01620	MitchamPear_201207_098586	GBXL01098470.1	35.2	length=207	1
PcM_01621	MitchamPear_201207_084855	GBXL01084771.1	35.2	length=250	1
PcM_01623	MitchamPear_201207_096966	GBXL01096854.1	35.2	length=211	1
PcM_01625	MitchamPear_201207_096846	GBXL01096735.1	35.2	length=212	0.138808
PcM_01627	MitchamPear_201207_096555	GBXL01096444.1	35.2	length=212	1
PcM_01628	MitchamPear_201207_081117	GBXL01081036.1	35.2	length=265	1
PcM_01629	MitchamPear_201207_095731	GBXL01095621.1	35.2	length=215	1
PcM_01630	MitchamPear_201207_096144	GBXL01096034.1	35.2	length=213	1
PcM_01631	MitchamPear_201207_087296	GBXL01087210.1	35.2	length=241	1
PcM_01632	MitchamPear_201207_054403	GBXL01054375.1	35.2	length=454	1
PcM_01633	MitchamPear_201207_089075	GBXL01088985.1	35.2	length=235	1
PcM_01634	MitchamPear_201207_076093	GBXL01076021.1	35.2	length=288	0.633649
PcM_01635	MitchamPear_201207_100211	GBXL01100092.1	35.2	length=203	1
PcM_01636	MitchamPear_201207_049656	GBXL01049637.1	33.99	weakly similar to ( 194) AT3G30340 | Symbols: | nodulin MtN21 family protein | chr3:11956626-11958969 FORWARDweakly similar to ( 178) loc_os04g34490 12004.m08543 protein nodulin protein, putative, expressed length=516	1
PcM_01637	MitchamPear_201207_089257	GBXL01089167.1	35.2	length=234	0.773259
PcM_01638	MitchamPear_201207_076545	GBXL01076472.1	35.2	length=286	1
PcM_01639	MitchamPear_201207_091733	GBXL01091634.1	35.2	length=226	1
PcM_01640	MitchamPear_201207_091758	GBXL01091659.1	35.2	length=226	1
PcM_01641	MitchamPear_201207_075010	GBXL01074940.1	35.2	length=293	1
PcM_01642	MitchamPear_201207_085348	GBXL01085264.1	35.2	length=248	1
PcM_01643	MitchamPear_201207_087877	GBXL01087790.1	35.2	length=239	1
PcM_01644	MitchamPear_201207_077980	GBXL01077904.1	35.2	length=279	1
PcM_01645	MitchamPear_201207_086754	GBXL01086668.1	35.2	length=243	1
PcM_01646	MitchamPear_201207_082473	GBXL01082391.1	35.2	length=259	1
PcM_01647	MitchamPear_201207_086253	GBXL01086168.1	35.2	length=245	1
PcM_01648	MitchamPear_201207_033805	GBXL01033797.1	35.2	COG3889 length=886	0.837076
PcM_01649	MitchamPear_201207_041225	GBXL01041214.1	35.2	length=678	1
PcM_01650	MitchamPear_201207_099268	GBXL01099152.1	17.7.1.3	very weakly similar to (80.1) AT5G42650 | Symbols: AOS, CYP74A, DDE2 | AOS (ALLENE OXIDE SYNTHASE); allene oxide synthase/ hydro-lyase/ oxygen binding | chr5:17097803-17099359 REVERSEvery weakly similar to (88.6) C74A2_ORYSA Cytochrome P450 74A2 (EC 4.2.	1
PcM_01651	MitchamPear_201207_079223	GBXL01079146.1	35.2	length=273	1
PcM_01652	MitchamPear_201207_095123	GBXL01095015.1	35.2	length=216	1
PcM_01654	MitchamPear_201207_039831	GBXL01039821.1	35.2	very weakly similar to (64.7) AT1G40390 | Symbols: | FUNCTIONS IN: molecular_function unknown; INVOLVED IN: biological_process unknown; LOCATED IN: cellular_component unknown; CONTAINS InterPro DOMAIN/s: Endonuclease/exonuclease/phosphatase (InterPro:IP	1
PcM_01656	MitchamPear_201207_074475	GBXL01074406.1	33.1	very weakly similar to (79.0) AT2G26560 | Symbols: PLP2, PLA IIA, PLA2A | PLA2A (PHOSPHOLIPASE A 2A); lipase/ nutrient reservoir | chr2:11293912-11295708 REVERSEvery weakly similar to (65.9) PAT3_SOLTU Patatin class 1 precursor (Patatin class I) (Potato	1
PcM_01657	MitchamPear_201207_072392	GBXL01072332.1	35.2	length=307	0.549573
PcM_01658	MitchamPear_201207_072435	GBXL01072375.1	35.2	length=307	1
PcM_01659	MitchamPear_201207_090485	GBXL01090389.1	35.2	length=230	1
PcM_01660	MitchamPear_201207_059208	GBXL01059170.1	35.2	length=404	1
PcM_01661	MitchamPear_201207_095350	GBXL01095242.1	35.2	length=216	1
PcM_01662	MitchamPear_201207_096730	GBXL01096619.1	35.2	length=212	1
PcM_01663	MitchamPear_201207_073571	GBXL01073506.1	35.2	length=301	1
PcM_01664	MitchamPear_201207_068266	GBXL01068214.1	35.2	length=332	1
PcM_01665	MitchamPear_201207_079025	GBXL01078948.1	35.2	length=274	1
PcM_01666	MitchamPear_201207_065766	GBXL01065717.1	35.2	length=349	1
PcM_01667	MitchamPear_201207_077745	GBXL01077669.1	35.2	length=280	1
PcM_01668	MitchamPear_201207_085094	GBXL01085010.1	35.2	length=249	1
PcM_01669	MitchamPear_201207_078800	GBXL01078723.1	35.2	length=275	1
PcM_01670	MitchamPear_201207_077150	GBXL01077075.1	35.2	length=283	1
PcM_01671	MitchamPear_201207_098850	GBXL01098734.1	35.2	length=207	1
PcM_01672	MitchamPear_201207_069276	GBXL01069222.1	35.2	length=326	1
PcM_01673	MitchamPear_201207_066182	GBXL01066132.1	35.2	length=346	0.6097
PcM_01674	MitchamPear_201207_097411	GBXL01097299.1	35.2	length=210	1
PcM_01675	MitchamPear_201207_085336	GBXL01085252.1	35.2	length=248	1
PcM_01676	MitchamPear_201207_074441	GBXL01074372.1	35.2	very weakly similar to (51.6) loc_os08g44720 12008.m08444 protein retrotransposon protein, putative, unclassified length=296	1
PcM_01677	MitchamPear_201207_045644	GBXL01045628.1	35.2	weakly similar to ( 131) AT2G37880 | Symbols: | unknown protein | chr2:15860705-15861448 FORWARDvery weakly similar to (51.6) loc_os03g59690 12003.m10865 protein plant-specific domain TIGR01570 family protein COG4907 Herpes_UL32 length=585	0.889859
PcM_01678	MitchamPear_201207_099201	GBXL01099085.1	35.2	length=206	1
PcM_01679	MitchamPear_201207_069354	GBXL01069298.1	27.3.28	very weakly similar to (55.5) AT3G60030 | Symbols: SPL12 | SPL12 (squamosa promoter-binding protein-like 12); transcription factor | chr3:22165856-22169410 REVERSEvery weakly similar to (57.8) loc_os08g40260 12008.m08006 protein squamosa promoter-binding	1
PcM_01680	MitchamPear_201207_080429	GBXL01080349.1	35.2	length=268	1
PcM_01681	MitchamPear_201207_099340	GBXL01099224.1	35.2	length=205	1
PcM_01682	MitchamPear_201207_095349	GBXL01095241.1	29.5.1	very weakly similar to (60.8) AT5G03620 | Symbols: | subtilase family protein | chr5:918738-921874 FORWARDvery weakly similar to (52.0) loc_os06g41880 12006.m08720 protein subtilisin-like protease precursor, putative, expressed length=216	1
PcM_01683	MitchamPear_201207_065955	GBXL01065906.1	35.2	length=348	1
PcM_01684	MitchamPear_201207_062871	GBXL01062828.1	35.2	length=372	1
PcM_01685	MitchamPear_201207_093507	GBXL01093402.1	35.2	length=221	1
PcM_01686	MitchamPear_201207_091464	GBXL01091365.1	35.2	length=227	1
PcM_01687	MitchamPear_201207_101197	GBXL01101077.1	35.2	length=201	1
PcM_01688	MitchamPear_201207_071634	GBXL01071575.1	17.7.1.2	weakly similar to ( 134) AT3G22400 | Symbols: LOX5 | LOX5; electron carrier/ iron ion binding / lipoxygenase/ metal ion binding / oxidoreductase, acting on single donors with incorporation of molecular oxygen, incorporation of two atoms of oxygen | chr3:	1
PcM_01689	MitchamPear_201207_087394	GBXL01087308.1	23.4.10	very weakly similar to (98.2) AT4G11010 | Symbols: NDPK3 | NDPK3 (NUCLEOSIDE DIPHOSPHATE KINASE 3); ATP binding / nucleoside diphosphate kinase | chr4:6732780-6734298 REVERSEvery weakly similar to (99.8) NDK4_SPIOL Nucleoside diphosphate kinase 4, chloro	1
PcM_01690	MitchamPear_201207_088265	GBXL01088176.1	35.2	very weakly similar to (66.2) loc_os07g05280 12007.m04992 protein retrotransposon protein, putative, unclassified length=238	1
PcM_01691	MitchamPear_201207_062652	GBXL01062610.1	35.2	length=373	1
PcM_01692	MitchamPear_201207_048253	GBXL01048236.1	35.2	length=538	1
PcM_01693	MitchamPear_201207_071649	GBXL01071590.1	35.2	length=311	1
PcM_01694	MitchamPear_201207_069496	GBXL01069440.1	35.2	length=324	1
PcM_01695	MitchamPear_201207_075090	GBXL01075020.1	35.2	length=293	1
PcM_01697	MitchamPear_201207_085712	GBXL01085627.1	35.2	length=247	1
PcM_01698	MitchamPear_201207_085524	GBXL01085440.1	35.2	length=248	1
PcM_01699	MitchamPear_201207_071358	GBXL01071299.1	35.2	length=313	1
PcM_01700	MitchamPear_201207_084639	GBXL01084555.1	35.2	length=251	1
PcM_01701	MitchamPear_201207_076404	GBXL01076331.1	35.2	length=286	1
PcM_01702	MitchamPear_201207_086705	GBXL01086619.1	35.2	length=243	1
PcM_01703	MitchamPear_201207_048402	GBXL01048384.1	35.2	length=535	0.90326
PcM_01704	MitchamPear_201207_060706	GBXL01060666.1	35.2	length=390	0.634196
PcM_01705	MitchamPear_201207_088645	GBXL01088556.1	35.2	length=236	1
PcM_01706	MitchamPear_201207_075353	GBXL01075282.1	35.2	length=291	1
PcM_01707	MitchamPear_201207_089469	GBXL01089377.1	35.2	length=234	1
PcM_01708	MitchamPear_201207_057061	GBXL01057026.1	35.2	length=425	1
PcM_01709	MitchamPear_201207_075607	GBXL01075536.1	35.2	length=290	1
PcM_01710	MitchamPear_201207_098136	GBXL01098021.1	35.2	length=208	1
PcM_01711	MitchamPear_201207_095078	GBXL01094970.1	35.2	length=216	1
PcM_01712	MitchamPear_201207_072198	GBXL01072138.1	35.2	length=308	1
PcM_01713	MitchamPear_201207_091980	GBXL01091880.1	35.2	length=225	1
PcM_01714	MitchamPear_201207_067422	GBXL01067371.1	35.2	length=337	1
PcM_01715	MitchamPear_201207_101218	GBXL01101098.1	35.2	length=201	1
PcM_01716	MitchamPear_201207_059378	GBXL01059339.1	35.2	length=402	1
PcM_01717	MitchamPear_201207_041537	GBXL01041526.1	29.1.9	very weakly similar to (77.0) AT1G14610 | Symbols: TWN2, VALRS | TWN2 (TWIN 2); ATP binding / aminoacyl-tRNA ligase/ nucleotide binding / valine-tRNA ligase | chr1:5008502-5014486 REVERSEvery weakly similar to (62.0) loc_os10g36210 12010.m06434 protein v	1
PcM_01718	MitchamPear_201207_056405	GBXL01056371.1	29.1.9	very weakly similar to (94.0) AT1G14610 | Symbols: TWN2, VALRS | TWN2 (TWIN 2); ATP binding / aminoacyl-tRNA ligase/ nucleotide binding / valine-tRNA ligase | chr1:5008502-5014486 REVERSEvery weakly similar to (84.7) loc_os03g48850 12003.m35366 protein v	1
PcM_01719	MitchamPear_201207_092883	GBXL01092780.1	35.2	length=223	1
PcM_01720	MitchamPear_201207_100418	GBXL01100299.1	29.5.11.4.2	very weakly similar to (90.5) AT3G53690 | Symbols: | zinc finger (C3HC4-type RING finger) family protein | chr3:19898997-19900044 REVERSEvery weakly similar to (75.5) loc_os09g25200 12009.m05672 protein ubiquitin-protein ligase/ zinc ion binding protein	1
PcM_01721	MitchamPear_201207_079729	GBXL01079651.1	35.2	length=271	1
PcM_01723	MitchamPear_201207_065637	GBXL01065589.1	35.2	length=350	1
PcM_01724	MitchamPear_201207_061134	GBXL01061092.1	35.2	length=386	1
PcM_01725	MitchamPear_201207_073486	GBXL01073422.1	35.2	length=301	1
PcM_01727	MitchamPear_201207_065306	GBXL01065259.1	35.2	length=353	1
PcM_01728	MitchamPear_201207_079791	GBXL01079712.1	35.2	length=270	1
PcM_01729	MitchamPear_201207_095738	GBXL01095628.1	35.2	length=214	1
PcM_01730	MitchamPear_201207_101085	GBXL01100965.1	35.2	length=201	1
PcM_01731	MitchamPear_201207_082956	GBXL01082873.1	29.6	very weakly similar to (81.3) AT4G39710 | Symbols: | immunophilin, putative / FKBP-type peptidyl-prolyl cis-trans isomerase, putative | chr4:18427249-18428325 REVERSEvery weakly similar to (70.9) loc_os02g51570 12002.m10190 protein FKBP-type peptidyl-pr	1
PcM_01732	MitchamPear_201207_093006	GBXL01092903.1	35.2	length=222	1
PcM_01733	MitchamPear_201207_090794	GBXL01090697.1	35.2	length=229	1
PcM_01734	MitchamPear_201207_063811	GBXL01063768.1	35.2	length=364	1
PcM_01735	MitchamPear_201207_065098	GBXL01065052.1	35.2	length=354	1
PcM_01736	MitchamPear_201207_062113	GBXL01062071.1	35.2	MSP1_C length=378	1
PcM_01737	MitchamPear_201207_089661	GBXL01089569.1	35.2	length=233	1
PcM_01738	MitchamPear_201207_092378	GBXL01092275.1	35.2	length=224	1
PcM_01739	MitchamPear_201207_099492	GBXL01099376.1	35.2	length=205	1
PcM_01740	MitchamPear_201207_097600	GBXL01097487.1	35.2	length=210	1
PcM_01741	MitchamPear_201207_074147	GBXL01074080.1	27.3.99	very weakly similar to (99.8) AT4G01730 | Symbols: | zinc ion binding | chr4:749574-752034 FORWARDvery weakly similar to (66.2) loc_os12g16210 12012.m05579 protein metal ion binding protein, putative, expressed length=298	1
PcM_01742	MitchamPear_201207_092361	GBXL01092258.1	35.2	length=224	1
PcM_01744	MitchamPear_201207_060686	GBXL01060646.1	35.2	length=390	1
PcM_01745	MitchamPear_201207_089428	GBXL01089336.1	35.2	length=234	1
PcM_01746	MitchamPear_201207_093905	GBXL01093800.1	35.2	length=220	1
PcM_01747	MitchamPear_201207_047095	GBXL01047078.1	35.2	COG3889 MSP1_C length=558	1
PcM_01748	MitchamPear_201207_082921	GBXL01082838.1	35.2	length=258	1
PcM_01749	MitchamPear_201207_096626	GBXL01096515.1	35.2	length=212	1
PcM_01750	MitchamPear_201207_074492	GBXL01074423.1	35.2	length=296	1
PcM_01751	MitchamPear_201207_082437	GBXL01082355.1	35.2	length=260	1
PcM_01753	MitchamPear_201207_062355	GBXL01062313.1	35.2	length=376	1
PcM_01754	MitchamPear_201207_067533	GBXL01067482.1	11.3	very weakly similar to (52.4) AT1G02390 | Symbols: ATGPAT2, GPAT2 | GPAT2 (GLYCEROL-3-PHOSPHATE ACYLTRANSFERASE 2); acyltransferase | chr1:480921-483163 FORWARDvery weakly similar to (52.0) loc_os11g45400 12011.m08372 protein glycerol-3-phosphate acyltra	0.82157
PcM_01755	MitchamPear_201207_084688	GBXL01084604.1	35.2	length=251	1
PcM_01756	MitchamPear_201207_083808	GBXL01083724.1	35.2	length=254	1
PcM_01757	MitchamPear_201207_087588	GBXL01087501.1	35.2	length=240	1
PcM_01758	MitchamPear_201207_094593	GBXL01094486.1	35.2	length=218	1
PcM_01759	MitchamPear_201207_066072	GBXL01066022.1	35.2	length=347	1
PcM_01760	MitchamPear_201207_078477	GBXL01078400.1	35.2	length=276	1
PcM_01761	MitchamPear_201207_057556	GBXL01057521.1	35.2	COG3889 length=420	1
PcM_01762	MitchamPear_201207_053070	GBXL01053043.1	35.2	COG3889 length=470	1
PcM_01763	MitchamPear_201207_067726	GBXL01067674.1	35.2	length=336	1
PcM_01764	MitchamPear_201207_067573	GBXL01067522.1	20.1.7	very weakly similar to (60.1) AT1G72860 | Symbols: | disease resistance protein (TIR-NBS-LRR class), putative | chr1:27417096-27420778 REVERSE length=337	1
PcM_01765	MitchamPear_201207_089941	GBXL01089849.1	35.2	length=232	1
PcM_01766	MitchamPear_201207_076975	GBXL01076901.1	35.2	length=283	1
PcM_01767	MitchamPear_201207_057154	GBXL01057119.1	35.2	length=424	1
PcM_01768	MitchamPear_201207_071619	GBXL01071560.1	35.2	length=312	1
PcM_01769	MitchamPear_201207_080021	GBXL01079941.1	35.2	length=269	1
PcM_01770	MitchamPear_201207_057694	GBXL01057658.1	35.2	length=418	1
PcM_01771	MitchamPear_201207_059692	GBXL01059653.1	35.2	length=399	1
PcM_01773	MitchamPear_201207_073710	GBXL01073645.1	35.2	length=300	1
PcM_01774	MitchamPear_201207_078511	GBXL01078434.1	35.2	length=276	1
PcM_01775	MitchamPear_201207_076412	GBXL01076339.1	35.2	length=286	1
PcM_01776	MitchamPear_201207_099452	GBXL01099336.1	35.2	length=205	1
PcM_01777	MitchamPear_201207_068402	GBXL01068350.1	35.2	length=331	1
PcM_01778	MitchamPear_201207_073620	GBXL01073555.1	35.2	length=301	1
PcM_01779	MitchamPear_201207_051274	GBXL01051252.1	35.2	length=492	1
PcM_01780	MitchamPear_201207_080997	GBXL01080916.1	35.2	length=265	1
PcM_01781	MitchamPear_201207_028504	GBXL01028498.1	35.2	weakly similar to ( 165) AT4G16850 | Symbols: | unknown protein | chr4:9480699-9481640 FORWARD Sporozoite_P67 TrbL length=1082	1
PcM_01782	MitchamPear_201207_046661	GBXL01046645.1	35.2	length=566	1
PcM_01783	MitchamPear_201207_087951	GBXL01087863.1	35.2	length=239	1
PcM_01784	MitchamPear_201207_081416	GBXL01081334.1	35.2	length=264	1
PcM_01785	MitchamPear_201207_098692	GBXL01098576.1	35.2	length=207	1
PcM_01786	MitchamPear_201207_081362	GBXL01081280.1	35.2	length=264	1
PcM_01787	MitchamPear_201207_075216	GBXL01075145.1	35.2	length=292	1
PcM_01788	MitchamPear_201207_086182	GBXL01086097.1	35.1	very weakly similar to (90.1) AT3G57000 | Symbols: | nucleolar essential protein-related | chr3:21092610-21094109 FORWARDvery weakly similar to (90.9) loc_os02g18830 12002.m07126 protein ribosome biogenesis protein NEP1, putative, expressed length=245	1
PcM_01789	MitchamPear_201207_078762	GBXL01078685.1	10.7	weakly similar to ( 128) AT5G57560 | Symbols: TCH4, XTH22 | TCH4 (Touch 4); hydrolase, acting on glycosyl bonds / xyloglucan:xyloglucosyl transferase | chr5:23307296-23308235 REVERSEvery weakly similar to (99.4) BRU1_SOYBN Brassinosteroid-regulated prote	1
PcM_01790	MitchamPear_201207_059616	GBXL01059577.1	35.2	length=400	1
PcM_01791	MitchamPear_201207_095698	GBXL01095588.1	35.2	length=215	1
PcM_01792	MitchamPear_201207_096882	GBXL01096770.1	35.2	length=212	1
PcM_01793	MitchamPear_201207_079956	GBXL01079876.1	35.2	very weakly similar to (88.2) AT1G17030 | Symbols: | unknown protein | chr1:5822487-5824424 FORWARDvery weakly similar to (85.5) loc_os05g19000 12005.m06304 protein expressed protein length=270	1
PcM_01794	MitchamPear_201207_094849	GBXL01094742.1	20.1.7	very weakly similar to (65.1) AT5G66900 | Symbols: | disease resistance protein (CC-NBS-LRR class), putative | chr5:26714931-26717757 REVERSEvery weakly similar to (53.5) loc_os12g39620 12012.m073872 protein disease resistance protein, putative, express	1
PcM_01795	MitchamPear_201207_088379	GBXL01088290.1	26.28	very weakly similar to (97.1) AT5G42170 | Symbols: | carboxylesterase/ hydrolase, acting on ester bonds | chr5:16848786-16851707 FORWARDvery weakly similar to (50.8) APG_BRANA Anter-specific proline-rich protein APG (Protein CEX) (Fragment) - Brassica n	1
PcM_01796	MitchamPear_201207_084423	GBXL01084339.1	35.2	length=252	1
PcM_01797	MitchamPear_201207_079201	GBXL01079124.1	35.2	length=273	1
PcM_01800	MitchamPear_201207_059603	GBXL01059564.1	35.2	length=400	1
PcM_01801	MitchamPear_201207_066407	GBXL01066357.1	35.2	length=344	1
PcM_01803	MitchamPear_201207_094150	GBXL01094043.1	35.2	length=219	1
PcM_01804	MitchamPear_201207_080858	GBXL01080777.1	35.2	length=266	1
PcM_01805	MitchamPear_201207_059812	GBXL01059773.1	35.2	length=398	1
PcM_01806	MitchamPear_201207_058995	GBXL01058957.1	26.7	very weakly similar to (79.3) AT1G63340 | Symbols: | FAD binding / NADP or NADPH binding / electron carrier/ flavin-containing monooxygenase/ monooxygenase | chr1:23491882-23494019 REVERSEvery weakly similar to (57.8) loc_os07g02140 12007.m04688 protein	0.571584
PcM_01807	MitchamPear_201207_067734	GBXL01067682.1	35.2	MSP1_C length=336	1
PcM_01808	MitchamPear_201207_072622	GBXL01072561.1	35.2	length=306	1
PcM_01809	MitchamPear_201207_097535	GBXL01097422.1	35.2	length=210	1
PcM_01810	MitchamPear_201207_088844	GBXL01088755.1	33.99	very weakly similar to (74.3) AT1G79760 | Symbols: DTA4 | DTA4 (DOWNSTREAM TARGET OF AGL15-4) | chr1:30012054-30013042 FORWARD length=236	1
PcM_01811	MitchamPear_201207_094859	GBXL01094752.1	35.2	length=217	1
PcM_01813	MitchamPear_201207_089096	GBXL01089006.1	35.2	length=235	1
PcM_01814	MitchamPear_201207_063738	GBXL01063695.1	35.2	length=365	1
PcM_01815	MitchamPear_201207_065132	GBXL01065086.1	35.2	length=354	1
PcM_01816	MitchamPear_201207_088330	GBXL01088241.1	35.2	length=238	1
PcM_01817	MitchamPear_201207_097786	GBXL01097672.1	35.2	length=209	1
PcM_01818	MitchamPear_201207_066688	GBXL01066637.1	35.2	length=342	1
PcM_01819	MitchamPear_201207_095502	GBXL01095394.1	35.2	length=215	1
PcM_01820	MitchamPear_201207_093210	GBXL01093107.1	35.2	length=222	1
PcM_01821	MitchamPear_201207_059143	GBXL01059105.1	35.2	length=404	1
PcM_01822	MitchamPear_201207_074921	GBXL01074852.1	35.2	length=294	1
PcM_01823	MitchamPear_201207_072651	GBXL01072590.1	35.2	length=306	1
PcM_01824	MitchamPear_201207_057045	GBXL01057010.1	35.2	length=425	1
PcM_01825	MitchamPear_201207_099023	GBXL01098907.1	35.2	length=206	1
PcM_01826	MitchamPear_201207_081428	GBXL01081346.1	35.2	length=264	1
PcM_01827	MitchamPear_201207_069153	GBXL01069100.1	35.2	length=326	1
PcM_01828	MitchamPear_201207_062114	GBXL01062072.1	35.2	length=378	1
PcM_01829	MitchamPear_201207_068778	GBXL01068726.1	35.2	length=329	1
PcM_01830	MitchamPear_201207_100611	GBXL01100492.1	35.2	length=202	1
PcM_01831	MitchamPear_201207_098702	GBXL01098586.1	35.2	length=207	1
PcM_01832	MitchamPear_201207_095649	GBXL01095539.1	35.2	length=215	1
PcM_01833	MitchamPear_201207_075880	GBXL01075809.1	35.2	length=289	1
PcM_01834	MitchamPear_201207_079627	GBXL01079549.1	35.2	length=271	1
PcM_01835	MitchamPear_201207_036663	GBXL01036655.1	35.2	length=797	1
PcM_01836	MitchamPear_201207_063169	GBXL01063126.1	35.2	length=369	1
PcM_01837	MitchamPear_201207_091769	GBXL01091670.1	31.3	very weakly similar to (54.3) AT5G65420 | Symbols: CYCD4;1 | CYCD4;1 (CYCLIN D4;1); cyclin-dependent protein kinase regulator | chr5:26141592-26143750 REVERSEvery weakly similar to (60.1) loc_os09g29100 12009.m06061 protein cyclin delta-2, putative, expr	1
PcM_01838	MitchamPear_201207_084518	GBXL01084434.1	31.1	weakly similar to ( 175) AT2G33240 | Symbols: XID, ATXID | XID; motor/ protein binding | chr2:14086942-14096914 REVERSEweakly similar to ( 171) loc_os02g57190 12002.m10741 protein myosin XI, putative, expressed length=251	1
PcM_01839	MitchamPear_201207_067405	GBXL01067354.1	35.2	length=338	1
PcM_01840	MitchamPear_201207_087343	GBXL01087257.1	35.2	length=241	1
PcM_01841	MitchamPear_201207_066110	GBXL01066060.1	29.5.11.4.2	very weakly similar to (75.5) AT4G28890 | Symbols: | protein binding / ubiquitin-protein ligase/ zinc ion binding | chr4:14256437-14257735 REVERSE length=347	1
PcM_01842	MitchamPear_201207_090590	GBXL01090494.1	29.2.4	weakly similar to ( 125) AT5G60390 | Symbols: | elongation factor 1-alpha / EF-1-alpha | chr5:24289226-24290675 FORWARDweakly similar to ( 126) EF1A2_DAUCA Elongation factor 1-alpha (EF-1-alpha) - Daucus carota (Carrot)weakly similar to ( 125) loc_os03g	1
PcM_01843	MitchamPear_201207_089584	GBXL01089492.1	35.2	length=233	1
PcM_01844	MitchamPear_201207_100779	GBXL01100659.1	35.2	length=202	1
PcM_01845	MitchamPear_201207_092802	GBXL01092699.1	35.2	length=223	1
PcM_01846	MitchamPear_201207_069775	GBXL01069719.1	35.2	length=323	0.496614
PcM_01847	MitchamPear_201207_075410	GBXL01075339.1	26.10	weakly similar to ( 134) AT4G36220 | Symbols: FAH1, CYP84A1 | FAH1 (FERULIC ACID 5-HYDROXYLASE 1); ferulate 5-hydroxylase/ monooxygenase | chr4:17137584-17139619 REVERSEvery weakly similar to (81.3) C75A1_PETHY Flavonoid 3',5'-hydroxylase 1 (EC 1.14.13.8	1
PcM_01848	MitchamPear_201207_089793	GBXL01089701.1	35.2	length=233	1
PcM_01849	MitchamPear_201207_086599	GBXL01086513.1	35.2	length=244	1
PcM_01850	MitchamPear_201207_094881	GBXL01094774.1	35.2	length=217	1
PcM_01851	MitchamPear_201207_093564	GBXL01093459.1	35.2	length=221	1
PcM_01852	MitchamPear_201207_087965	GBXL01087877.1	35.2	length=239	1
PcM_01853	MitchamPear_201207_062992	GBXL01062949.1	20.1.7	weakly similar to ( 137) AT1G58170 | Symbols: | disease resistance-responsive protein-related / dirigent protein-related | chr1:21536188-21536745 FORWARDvery weakly similar to (55.1) DR206_PEA Disease resistance response protein 206 - Pisum sativum (Gar	1
PcM_01854	MitchamPear_201207_083951	GBXL01083867.1	29.5	weakly similar to ( 127) AT5G36210 | Symbols: | serine-type peptidase | chr5:14248202-14253272 REVERSEweakly similar to ( 102) loc_os06g11180 12006.m05835 protein acyl-peptide hydrolase-like, putative, expressed length=253	1
PcM_01855	MitchamPear_201207_060682	GBXL01060642.1	35.2	length=390	0.999961
PcM_01856	MitchamPear_201207_089976	GBXL01089884.1	35.2	length=232	1
PcM_01857	MitchamPear_201207_050124	GBXL01050104.1	35.2	length=509	1
PcM_01858	MitchamPear_201207_051636	GBXL01051614.1	28.1.1.4	very weakly similar to (68.6) AT3G42170 | Symbols: | DNA binding | chr3:14321838-14323928 FORWARDvery weakly similar to (79.0) TRAC9_MAIZE Putative AC9 transposase - Zea mays (Maize)very weakly similar to (84.7) loc_os08g12020 12008.m05331 protein retro	1
PcM_01859	MitchamPear_201207_083947	GBXL01083863.1	35.2	length=253	1
PcM_01860	MitchamPear_201207_092534	GBXL01092431.1	35.2	length=224	0.96858
PcM_01861	MitchamPear_201207_097001	GBXL01096889.1	35.2	length=211	1
PcM_01862	MitchamPear_201207_096857	GBXL01096746.1	35.2	length=212	1
PcM_01863	MitchamPear_201207_052450	GBXL01052426.1	35.2	length=478	1
PcM_01864	MitchamPear_201207_090895	GBXL01090798.1	35.2	length=229	1
PcM_01866	MitchamPear_201207_080801	GBXL01080720.1	35.2	length=266	1
PcM_01867	MitchamPear_201207_094606	GBXL01094499.1	35.2	length=218	1
PcM_01868	MitchamPear_201207_091739	GBXL01091640.1	35.2	length=226	1
PcM_01869	MitchamPear_201207_087917	GBXL01087829.1	35.2	length=239	1
PcM_01870	MitchamPear_201207_068191	GBXL01068139.1	35.2	length=333	0.630968
PcM_01871	MitchamPear_201207_086483	GBXL01086397.1	35.2	length=244	1
PcM_01872	MitchamPear_201207_092412	GBXL01092309.1	35.2	length=224	1
PcM_01874	MitchamPear_201207_088794	GBXL01088705.1	35.2	length=236	1
PcM_01875	MitchamPear_201207_080565	GBXL01080485.1	35.2	length=267	1
PcM_01876	MitchamPear_201207_064832	GBXL01064787.1	35.2	length=356	1
PcM_01877	MitchamPear_201207_047720	GBXL01047703.1	35.2	length=547	1
PcM_01878	MitchamPear_201207_100327	GBXL01100208.1	30.4.1	very weakly similar to (58.9) AT1G71010 | Symbols: | phosphatidylinositol-4-phosphate 5-kinase family protein | chr1:26782839-26788712 FORWARD length=203	1
PcM_01879	MitchamPear_201207_087373	GBXL01087287.1	35.2	length=241	1
PcM_01880	MitchamPear_201207_094036	GBXL01093930.1	35.2	length=219	1
PcM_01882	MitchamPear_201207_066305	GBXL01066255.1	35.2	length=345	1
PcM_01883	MitchamPear_201207_094073	GBXL01093967.1	35.2	length=219	1
PcM_01884	MitchamPear_201207_091697	GBXL01091598.1	35.2	length=226	1
PcM_01885	MitchamPear_201207_077610	GBXL01077535.1	35.2	length=280	1
PcM_01886	MitchamPear_201207_090253	GBXL01090157.1	35.2	length=231	1
PcM_01887	MitchamPear_201207_084619	GBXL01084535.1	35.2	length=251	1
PcM_01888	MitchamPear_201207_065374	GBXL01065327.1	35.2	length=352	1
PcM_01889	MitchamPear_201207_088293	GBXL01088204.1	35.2	length=238	1
PcM_01891	MitchamPear_201207_055611	GBXL01055580.1	24.2	weakly similar to ( 187) AT1G11840 | Symbols: ATGLX1 | ATGLX1 (GLYOXALASE I HOMOLOG); lactoylglutathione lyase/ metal ion binding | chr1:3996045-3997290 FORWARDweakly similar to ( 173) LGUL_ORYSA Lactoylglutathione lyase (EC 4.4.1.5) (Methylglyoxalase) (	0.999999
PcM_01892	MitchamPear_201207_065195	GBXL01065149.1	35.2	length=353	1
PcM_01893	MitchamPear_201207_080374	GBXL01080294.1	35.2	length=268	1
PcM_01894	MitchamPear_201207_073469	GBXL01073405.1	35.2	length=301	1
PcM_01895	MitchamPear_201207_100069	GBXL01099950.1	35.2	length=203	1
PcM_01896	MitchamPear_201207_060259	GBXL01060220.1	35.2	length=394	1
PcM_01898	MitchamPear_201207_092868	GBXL01092765.1	35.2	length=223	1
PcM_01901	MitchamPear_201207_096008	GBXL01095898.1	35.2	length=214	1
PcM_01902	MitchamPear_201207_100538	GBXL01100419.1	35.2	length=202	1
PcM_01903	MitchamPear_201207_093505	GBXL01093400.1	35.2	length=221	1
PcM_01904	MitchamPear_201207_051627	GBXL01051605.1	35.2	length=488	1
PcM_01905	MitchamPear_201207_073325	GBXL01073261.1	4.1.10	very weakly similar to (82.4) AT3G52930 | Symbols: | fructose-bisphosphate aldolase, putative | chr3:19627383-19628874 REVERSEvery weakly similar to (77.4) ALF_CICAR Fructose-bisphosphate aldolase, cytoplasmic isozyme (EC 4.1.2.13) - Cicer arietinum (Ch	1
PcM_01906	MitchamPear_201207_046392	GBXL01046376.1	31.1	weakly similar to ( 179) AT3G19050 | Symbols: POK2 | POK2 (PHRAGMOPLAST ORIENTING KINESIN 2); ATP binding / microtubule motor | chr3:6578047-6590106 FORWARDweakly similar to ( 123) loc_os12g39980 12012.m07782 protein kinesin like protein, putative, expre	1
PcM_01907	MitchamPear_201207_080306	GBXL01080226.1	35.2	very weakly similar to (84.0) AT1G18610 | Symbols: | FUNCTIONS IN: molecular_function unknown; INVOLVED IN: biological_process unknown; LOCATED IN: cellular_component unknown; EXPRESSED IN: 24 plant structures; EXPRESSED DURING: 15 growth stages; CONTAI	1
PcM_01908	MitchamPear_201207_086300	GBXL01086215.1	35.2	length=245	1
PcM_01909	MitchamPear_201207_088511	GBXL01088422.1	35.2	length=237	1
PcM_01910	MitchamPear_201207_098987	GBXL01098871.1	35.2	length=206	1
PcM_01911	MitchamPear_201207_070622	GBXL01070565.1	35.2	length=317	1
PcM_01912	MitchamPear_201207_074097	GBXL01074030.1	35.2	length=298	0.609641
PcM_01913	MitchamPear_201207_079043	GBXL01078966.1	35.2	length=274	1
PcM_01914	MitchamPear_201207_081215	GBXL01081134.1	20.1.7	very weakly similar to (80.1) AT5G48770 | Symbols: | disease resistance protein (TIR-NBS-LRR class), putative | chr5:19773277-19777242 REVERSEvery weakly similar to (63.2) loc_os07g37950 12007.m08044 protein transmembrane receptor, putative, expressed l	0.955464
PcM_01915	MitchamPear_201207_088046	GBXL01087958.1	35.2	length=239	1
PcM_01916	MitchamPear_201207_014091	GBXL01014088.1	30.2.17	moderately similar to ( 267) AT4G32300 | Symbols: SD2-5 | SD2-5 (S-DOMAIN-2 5); carbohydrate binding / kinase/ protein kinase | chr4:15599970-15602435 FORWARDweakly similar to ( 186) KPRO_MAIZE Putative receptor protein kinase ZmPK1 precursor (EC 2.7.11.	0.999988
PcM_01917	MitchamPear_201207_064275	GBXL01064231.1	35.2	length=361	1
PcM_01918	MitchamPear_201207_094808	GBXL01094701.1	35.2	length=217	1
PcM_01919	MitchamPear_201207_075227	GBXL01075156.1	35.2	length=292	1
PcM_01920	MitchamPear_201207_066191	GBXL01066141.1	35.2	length=346	1
PcM_01921	MitchamPear_201207_048776	GBXL01048757.1	35.2	length=529	0.00624491
PcM_01922	MitchamPear_201207_078858	GBXL01078781.1	35.2	length=275	1
PcM_01923	MitchamPear_201207_095716	GBXL01095606.1	35.2	length=215	1
PcM_01924	MitchamPear_201207_069994	GBXL01069937.1	35.2	length=321	1
PcM_01925	MitchamPear_201207_087802	GBXL01087715.1	35.2	length=239	1
PcM_01926	MitchamPear_201207_099461	GBXL01099345.1	33.99	length=205	1
PcM_01927	MitchamPear_201207_093975	GBXL01093869.1	35.2	length=219	1
PcM_01928	MitchamPear_201207_085949	GBXL01085864.1	35.2	length=246	0.454959
PcM_01929	MitchamPear_201207_077154	GBXL01077079.1	35.2	length=283	1
PcM_01930	MitchamPear_201207_069086	GBXL01069034.1	35.2	length=327	1
PcM_01931	MitchamPear_201207_081843	GBXL01081761.1	35.2	length=262	1
PcM_01932	MitchamPear_201207_058960	GBXL01058922.1	35.2	length=406	1
PcM_01933	MitchamPear_201207_077704	GBXL01077628.1	35.2	length=280	1
PcM_01934	MitchamPear_201207_095067	GBXL01094959.1	35.1	very weakly similar to (54.7) AT3G02410 | Symbols: | INVOLVED IN: biological_process unknown; LOCATED IN: cellular_component unknown; CONTAINS InterPro DOMAIN/s: Carboxylesterase, type B (InterPro:IPR002018); BEST Arabidopsis thaliana protein match is:	1
PcM_01935	MitchamPear_201207_059504	GBXL01059465.1	35.2	length=401	1
PcM_01936	MitchamPear_201207_100509	GBXL01100390.1	35.2	length=202	1
PcM_01937	MitchamPear_201207_034031	GBXL01034023.1	35.2	length=878	1
PcM_01938	MitchamPear_201207_095446	GBXL01095338.1	35.2	length=215	1
PcM_01939	MitchamPear_201207_094321	GBXL01094214.1	35.2	length=218	1
PcM_01940	MitchamPear_201207_069133	GBXL01069080.1	35.2	length=327	1
PcM_01941	MitchamPear_201207_098976	GBXL01098860.1	35.2	length=206	1
PcM_01942	MitchamPear_201207_070728	GBXL01070671.1	35.2	length=317	1
PcM_01943	MitchamPear_201207_027199	GBXL01027193.1	35.2	length=1136	1
PcM_01944	MitchamPear_201207_050937	GBXL01050917.1	35.2	length=497	1
PcM_01946	MitchamPear_201207_085948	GBXL01085863.1	35.2	length=246	1
PcM_01947	MitchamPear_201207_099325	GBXL01099209.1	35.2	length=205	1
PcM_01948	MitchamPear_201207_064537	GBXL01064492.1	35.2	length=358	1
PcM_01950	MitchamPear_201207_045151	GBXL01045136.1	35.2	length=593	1
PcM_01951	MitchamPear_201207_088545	GBXL01088456.1	35.2	length=237	1
PcM_01952	MitchamPear_201207_086622	GBXL01086536.1	35.2	length=244	1
PcM_01953	MitchamPear_201207_083007	GBXL01082924.1	34.16	weakly similar to ( 142) AT3G53480 | Symbols: PDR9, ATPDR9, ABCG37 | PDR9 (PLEIOTROPIC DRUG RESISTANCE 9); ATPase, coupled to transmembrane movement of substances | chr3:19825366-19831644 FORWARDweakly similar to ( 153) PDR3_TOBAC Pleiotropic drug resist	1
PcM_01954	MitchamPear_201207_099253	GBXL01099137.1	35.2	length=206	1
PcM_01955	MitchamPear_201207_083958	GBXL01083874.1	35.2	length=253	1
PcM_01956	MitchamPear_201207_099312	GBXL01099196.1	35.2	length=205	1
PcM_01957	MitchamPear_201207_082932	GBXL01082849.1	35.2	length=258	1
PcM_01958	MitchamPear_201207_084309	GBXL01084225.1	35.2	length=252	1
PcM_01959	MitchamPear_201207_085446	GBXL01085362.1	35.2	length=248	1
PcM_01960	MitchamPear_201207_030866	GBXL01030860.1	35.2	length=990	1
PcM_01961	MitchamPear_201207_027291	GBXL01027285.1	35.2	length=1133	0.945487
PcM_01962	MitchamPear_201207_083872	GBXL01083788.1	35.2	length=254	1
PcM_01963	MitchamPear_201207_072644	GBXL01072583.1	35.2	length=306	1
PcM_01964	MitchamPear_201207_074106	GBXL01074039.1	35.2	length=298	1
PcM_01965	MitchamPear_201207_086659	GBXL01086573.1	35.2	length=243	1
PcM_01966	MitchamPear_201207_078461	GBXL01078384.1	35.2	length=276	1
PcM_01967	MitchamPear_201207_062891	GBXL01062848.1	26.10	weakly similar to ( 135) AT3G14640 | Symbols: CYP72A10 | CYP72A10; electron carrier/ heme binding / iron ion binding / monooxygenase/ oxygen binding | chr3:4919856-4921787 FORWARDweakly similar to ( 124) C72A1_CATRO Cytochrome P450 72A1 (EC 1.3.3.9) (CYP	1
PcM_01968	MitchamPear_201207_094555	GBXL01094448.1	35.2	length=218	1
PcM_01969	MitchamPear_201207_063787	GBXL01063744.1	35.2	length=364	0.78272
PcM_01970	MitchamPear_201207_076138	GBXL01076066.1	35.2	length=288	1
PcM_01971	MitchamPear_201207_095801	GBXL01095691.1	35.2	length=214	1
PcM_01972	MitchamPear_201207_047671	GBXL01047654.1	35.2	length=548	1
PcM_01973	MitchamPear_201207_067844	GBXL01067792.1	35.2	length=335	1
PcM_01975	MitchamPear_201207_073605	GBXL01073540.1	35.2	length=301	1
PcM_01976	MitchamPear_201207_077582	GBXL01077507.1	35.2	length=280	1
PcM_01977	MitchamPear_201207_065663	GBXL01065615.1	16.1.2.3	very weakly similar to (96.7) AT1G76490 | Symbols: HMG1, HMGR1 | HMG1 (HYDROXY METHYLGLUTARYL COA REDUCTASE 1); hydroxymethylglutaryl-CoA reductase | chr1:28695801-28698206 FORWARDweakly similar to ( 101) HMDH2_GOSHI 3-hydroxy-3-methylglutaryl-coenzyme A	1
PcM_01978	MitchamPear_201207_089066	GBXL01088976.1	35.2	length=235	1
PcM_01979	MitchamPear_201207_091751	GBXL01091652.1	35.2	length=226	1
PcM_01981	MitchamPear_201207_069147	GBXL01069094.1	26.2	very weakly similar to (94.4) AT3G02100 | Symbols: | UDP-glucoronosyl/UDP-glucosyl transferase family protein | chr3:368840-370484 REVERSEvery weakly similar to (57.0) loc_os03g55020 12003.m10417 protein cytokinin-N-glucosyltransferase 1, putative, expr	1
PcM_01982	MitchamPear_201207_054236	GBXL01054208.1	35.2	length=456	1
PcM_01983	MitchamPear_201207_045845	GBXL01045829.1	27.2	weakly similar to ( 107) AT3G10330 | Symbols: | transcription initiation factor IIB-2 / general transcription factor TFIIB-2 (TFIIB2) | chr3:3199907-3201642 FORWARDweakly similar to ( 108) TF2B_ORYSA Transcription initiation factor IIB (General transcri	1
PcM_01984	MitchamPear_201207_072599	GBXL01072539.1	35.2	length=306	1
PcM_01985	MitchamPear_201207_060676	GBXL01060636.1	35.2	length=390	1
PcM_01986	MitchamPear_201207_055333	GBXL01055303.1	35.2	length=443	1
PcM_01987	MitchamPear_201207_073563	GBXL01073498.1	35.2	length=301	1
PcM_01988	MitchamPear_201207_089717	GBXL01089625.1	35.2	length=233	1
PcM_01989	MitchamPear_201207_078470	GBXL01078393.1	35.2	length=276	1
PcM_01990	MitchamPear_201207_086087	GBXL01086002.1	35.2	length=246	1
PcM_01991	MitchamPear_201207_091280	GBXL01091182.1	35.2	length=228	1
PcM_01992	MitchamPear_201207_068072	GBXL01068020.1	34.14	weakly similar to ( 171) AT3G20660 | Symbols: AtOCT4 | AtOCT4 (Arabidopsis thaliana ORGANIC CATION/CARNITINE TRANSPORTER4); carbohydrate transmembrane transporter/ sugar:hydrogen symporter | chr3:7225271-7228510 REVERSEweakly similar to ( 152) loc_os04g5	1
PcM_01993	MitchamPear_201207_049756	GBXL01049736.1	35.2	length=514	1
PcM_01994	MitchamPear_201207_060795	GBXL01060755.1	35.2	length=389	1
PcM_01995	MitchamPear_201207_054268	GBXL01054240.1	35.2	length=455	0.999999
PcM_01996	MitchamPear_201207_094353	GBXL01094246.1	35.2	length=218	1
PcM_01998	MitchamPear_201207_063644	GBXL01063601.1	35.2	length=365	1
PcM_01999	MitchamPear_201207_045819	GBXL01045803.1	35.2	length=581	1
PcM_02000	MitchamPear_201207_100225	GBXL01100106.1	35.2	length=203	1
PcM_02001	MitchamPear_201207_093874	GBXL01093769.1	35.2	length=220	1
PcM_02002	MitchamPear_201207_075819	GBXL01075748.1	35.2	length=289	1
PcM_02003	MitchamPear_201207_064158	GBXL01064114.1	35.2	length=362	1
PcM_02004	MitchamPear_201207_052839	GBXL01052813.1	35.2	length=473	1
PcM_02005	MitchamPear_201207_100408	GBXL01100289.1	35.2	length=203	1
PcM_02007	MitchamPear_201207_099374	GBXL01099258.1	35.2	length=205	1
PcM_02008	MitchamPear_201207_058394	GBXL01058357.1	35.2	length=411	1
PcM_02009	MitchamPear_201207_094533	GBXL01094426.1	35.2	length=218	1
PcM_02010	MitchamPear_201207_072353	GBXL01072293.1	35.2	length=307	1
PcM_02011	MitchamPear_201207_101173	GBXL01101053.1	35.2	length=201	1
PcM_02012	MitchamPear_201207_092560	GBXL01092457.1	35.2	length=224	1
PcM_02013	MitchamPear_201207_067224	GBXL01067173.1	35.2	length=339	1
PcM_02014	MitchamPear_201207_091030	GBXL01090933.1	35.2	length=228	1
PcM_02015	MitchamPear_201207_075176	GBXL01075105.1	30.2.17	very weakly similar to (62.0) AT4G23160 | Symbols: | protein kinase family protein | chr4:12129485-12134086 FORWARDvery weakly similar to (63.5) POLX_TOBAC Retrovirus-related Pol polyprotein from transposon TNT 1-94 [Includes: Protease (EC 3.4.23.-); Re	1
PcM_02016	MitchamPear_201207_092355	GBXL01092252.1	35.2	length=224	1
PcM_02018	MitchamPear_201207_078747	GBXL01078670.1	35.2	length=275	1
PcM_02019	MitchamPear_201207_075557	GBXL01075486.1	35.2	length=290	1
PcM_02020	MitchamPear_201207_066955	GBXL01066904.1	30.2.24	very weakly similar to (79.0) AT1G61440 | Symbols: | S-locus protein kinase, putative | chr1:22669245-22672323 REVERSEvery weakly similar to (63.2) SLSG4_BRAOL S-locus-specific glycoprotein S14 precursor (SLSG-14) (Fragment) - Brassica oleracea (Wild ca	1
PcM_02021	MitchamPear_201207_091216	GBXL01091118.1	35.2	length=228	1
PcM_02022	MitchamPear_201207_067029	GBXL01066978.1	35.2	length=340	1
PcM_02023	MitchamPear_201207_063378	GBXL01063335.1	35.2	length=368	1
PcM_02024	MitchamPear_201207_036304	GBXL01036296.1	35.2	length=807	0.90028
PcM_02025	MitchamPear_201207_100561	GBXL01100442.1	35.2	length=202	1
PcM_02026	MitchamPear_201207_069792	GBXL01069736.1	35.2	length=322	1
PcM_02027	MitchamPear_201207_100951	GBXL01100831.1	35.2	length=201	1
PcM_02028	MitchamPear_201207_051119	GBXL01051098.1	35.2	length=494	1
PcM_02029	MitchamPear_201207_082679	GBXL01082596.1	35.2	length=259	1
PcM_02030	MitchamPear_201207_045138	GBXL01045123.1	35.2	very weakly similar to (72.0) AT5G67350 | Symbols: | unknown protein | chr5:26868521-26869429 REVERSE length=594	1
PcM_02031	MitchamPear_201207_074349	GBXL01074280.1	35.2	length=297	1
PcM_02032	MitchamPear_201207_096268	GBXL01096158.1	29.5.3	very weakly similar to (53.9) AT1G29090 | Symbols: | peptidase C1A papain family protein | chr1:10163103-10164385 REVERSEvery weakly similar to (52.8) CYSP2_HORVU Cysteine proteinase EP-B 2 precursor (EC 3.4.22.-) - Hordeum vulgare (Barley)very weakly s	1
PcM_02033	MitchamPear_201207_088823	GBXL01088734.1	35.2	length=236	1
PcM_02034	MitchamPear_201207_082836	GBXL01082753.1	35.2	length=258	1
PcM_02035	MitchamPear_201207_069536	GBXL01069480.1	35.2	length=324	1
PcM_02036	MitchamPear_201207_054786	GBXL01054758.1	35.2	length=449	1
PcM_02037	MitchamPear_201207_065085	GBXL01065039.1	35.2	length=354	0.283532
PcM_02038	MitchamPear_201207_085831	GBXL01085746.1	35.2	length=246	1
PcM_02039	MitchamPear_201207_071955	GBXL01071895.1	35.2	length=310	1
PcM_02040	MitchamPear_201207_092278	GBXL01092176.1	35.2	length=225	1
PcM_02041	MitchamPear_201207_094523	GBXL01094416.1	35.2	length=218	1
PcM_02042	MitchamPear_201207_071023	GBXL01070965.1	35.2	length=315	0.767068
PcM_02043	MitchamPear_201207_090438	GBXL01090342.1	35.2	very weakly similar to (52.4) loc_os04g51430 12004.m10039 protein retrotransposon protein, putative, unclassified, expressed length=230	1
PcM_02044	MitchamPear_201207_073330	GBXL01073266.1	35.2	length=302	1
PcM_02045	MitchamPear_201207_076491	GBXL01076418.1	35.2	length=286	1
PcM_02046	MitchamPear_201207_028621	GBXL01028615.1	35.2	COG3889 length=1078	0.884817
PcM_02047	MitchamPear_201207_066432	GBXL01066382.1	35.2	length=344	1
PcM_02048	MitchamPear_201207_056660	GBXL01056625.1	35.1	very weakly similar to (94.4) AT1G14870 | Symbols: | FUNCTIONS IN: molecular_function unknown; INVOLVED IN: response to oxidative stress; LOCATED IN: plasma membrane; EXPRESSED IN: callus; CONTAINS InterPro DOMAIN/s: EGF-type aspartate/asparagine hydrox	0.999997
PcM_02049	MitchamPear_201207_095016	GBXL01094908.1	35.2	length=217	1
PcM_02050	MitchamPear_201207_085168	GBXL01085084.1	35.2	length=249	1
PcM_02051	MitchamPear_201207_065435	GBXL01065388.1	35.2	length=352	1
PcM_02052	MitchamPear_201207_065768	GBXL01065719.1	35.2	length=349	1
PcM_02053	MitchamPear_201207_047632	GBXL01047615.1	35.2	length=548	1
PcM_02054	MitchamPear_201207_077510	GBXL01077435.1	35.2	length=281	1
PcM_02056	MitchamPear_201207_054506	GBXL01054478.1	35.2	length=453	1
PcM_02057	MitchamPear_201207_082109	GBXL01082027.1	35.2	length=261	1
PcM_02058	MitchamPear_201207_071273	GBXL01071214.1	35.2	length=314	1
PcM_02059	MitchamPear_201207_068796	GBXL01068744.1	35.2	length=329	1
PcM_02060	MitchamPear_201207_035644	GBXL01035636.1	35.1.19	moderately similar to ( 216) AT3G17980 | Symbols: | C2 domain-containing protein | chr3:6152417-6153115 FORWARDmoderately similar to ( 203) loc_os02g22130 12002.m07451 protein GTPase activating protein, putative, expressed length=829	0.982149
PcM_02061	MitchamPear_201207_087840	GBXL01087753.1	35.2	length=239	1
PcM_02062	MitchamPear_201207_076158	GBXL01076086.1	35.2	length=287	1
PcM_02063	MitchamPear_201207_097318	GBXL01097206.1	35.2	length=210	1
PcM_02064	MitchamPear_201207_081366	GBXL01081284.1	35.2	length=264	1
PcM_02065	MitchamPear_201207_096566	GBXL01096455.1	35.2	length=212	1
PcM_02066	MitchamPear_201207_068918	GBXL01068866.1	35.2	length=328	1
PcM_02067	MitchamPear_201207_083228	GBXL01083145.1	35.2	length=256	1
PcM_02068	MitchamPear_201207_052286	GBXL01052262.1	3.1.1.2	moderately similar to ( 270) AT1G56600 | Symbols: AtGolS2 | AtGolS2 (Arabidopsis thaliana galactinol synthase 2); transferase, transferring glycosyl groups / transferase, transferring hexosyl groups | chr1:21207620-21209291 FORWARDmoderately similar to (	1
PcM_02069	MitchamPear_201207_100659	GBXL01100540.1	35.2	length=202	1
PcM_02070	MitchamPear_201207_092528	GBXL01092425.1	35.2	length=224	1
PcM_02071	MitchamPear_201207_073204	GBXL01073141.1	35.2	length=303	0.6869
PcM_02072	MitchamPear_201207_078270	GBXL01078194.1	27.3.11	weakly similar to ( 179) AT3G57670 | Symbols: NTT | NTT (NO TRANSMITTING TRACT); nucleic acid binding / transcription factor/ zinc ion binding | chr3:21370936-21373121 FORWARDweakly similar to ( 174) loc_os06g40960 12006.m08631 protein zinc finger protei	1
PcM_02073	MitchamPear_201207_097142	GBXL01097030.1	35.2	length=211	1
PcM_02074	MitchamPear_201207_046279	GBXL01046263.1	35.2	length=573	0.45891
PcM_02075	MitchamPear_201207_073230	GBXL01073167.1	35.2	length=303	1
PcM_02076	MitchamPear_201207_082282	GBXL01082200.1	35.2	length=260	1
PcM_02077	MitchamPear_201207_097863	GBXL01097748.1	35.2	length=209	1
PcM_02078	MitchamPear_201207_100390	GBXL01100271.1	35.2	length=203	1
PcM_02079	MitchamPear_201207_081301	GBXL01081219.1	35.2	length=264	1
PcM_02080	MitchamPear_201207_077791	GBXL01077715.1	35.2	length=279	1
PcM_02082	MitchamPear_201207_060386	GBXL01060347.1	35.2	length=393	0.999998
PcM_02083	MitchamPear_201207_087292	GBXL01087206.1	35.2	length=241	1
PcM_02084	MitchamPear_201207_038136	GBXL01038127.1	35.2	length=755	1
PcM_02085	MitchamPear_201207_098892	GBXL01098776.1	35.2	length=206	1
PcM_02087	MitchamPear_201207_090764	GBXL01090667.1	35.2	length=229	1
PcM_02088	MitchamPear_201207_063600	GBXL01063557.1	35.2	length=366	0.667307
PcM_02089	MitchamPear_201207_089819	GBXL01089727.1	20.2	weakly similar to ( 111) AT5G15330 | Symbols: ATSPX4, SPX4 | SPX4 (SPX DOMAIN GENE 4) | chr5:4980595-4982043 FORWARDweakly similar to ( 105) loc_os03g61200 12003.m35495 protein expressed protein length=232	0.088559
PcM_02090	MitchamPear_201207_082613	GBXL01082530.1	35.2	length=259	1
PcM_02091	MitchamPear_201207_084279	GBXL01084195.1	35.2	length=252	1
PcM_02092	MitchamPear_201207_036439	GBXL01036431.1	35.2	length=804	1
PcM_02093	MitchamPear_201207_062745	GBXL01062703.1	35.2	length=373	1
PcM_02094	MitchamPear_201207_049986	GBXL01049966.1	35.2	length=511	1
PcM_02095	MitchamPear_201207_101208	GBXL01101088.1	20.1.7	very weakly similar to (72.8) AT3G14460 | Symbols: | disease resistance protein (NBS-LRR class), putative | chr3:4851990-4856264 REVERSEvery weakly similar to (64.3) loc_os03g20840 12003.m07491 protein disease resistance RPP13-like protein 1, putative,	1
PcM_02096	MitchamPear_201207_071866	GBXL01071806.1	35.2	length=310	1
PcM_02097	MitchamPear_201207_096358	GBXL01096247.1	35.2	COG3889 length=213	1
PcM_02098	MitchamPear_201207_079372	GBXL01079294.1	35.2	length=272	1
PcM_02099	MitchamPear_201207_087652	GBXL01087565.1	35.1	very weakly similar to (61.2) AT5G09620 | Symbols: | octicosapeptide/Phox/Bem1p (PB1) domain-containing protein | chr5:2983757-2985352 REVERSEvery weakly similar to (60.5) loc_os02g56480 12002.m10670 protein PB1 domain containing protein, expressed len	0.51538
PcM_02100	MitchamPear_201207_083340	GBXL01083256.1	35.2	length=256	1
PcM_02101	MitchamPear_201207_097013	GBXL01096901.1	35.2	length=211	1
PcM_02102	MitchamPear_201207_067607	GBXL01067556.1	35.2	length=336	1
PcM_02103	MitchamPear_201207_078988	GBXL01078911.1	35.2	length=274	1
PcM_02104	MitchamPear_201207_073083	GBXL01073020.1	35.2	length=303	1
PcM_02105	MitchamPear_201207_097528	GBXL01097415.1	35.2	very weakly similar to (75.9) AT2G32320 | Symbols: | FUNCTIONS IN: molecular_function unknown; INVOLVED IN: biological_process unknown; LOCATED IN: cellular_component unknown; CONTAINS InterPro DOMAIN/s: tRNAHis guanylyltransferase (InterPro:IPR007537);	1
PcM_02106	MitchamPear_201207_055764	GBXL01055733.1	35.2	length=439	1
PcM_02107	MitchamPear_201207_074529	GBXL01074460.1	35.2	length=296	1
PcM_02108	MitchamPear_201207_050911	GBXL01050891.1	24	very weakly similar to (87.4) AT1G14430 | Symbols: | glyoxal oxidase-related | chr1:4934359-4937021 FORWARDvery weakly similar to (70.9) loc_os05g48520 12005.m08923 protein glyoxal oxidase, putative, expressedCOG3889 length=498	1
PcM_02109	MitchamPear_201207_058668	GBXL01058630.1	35.2	length=409	1
PcM_02110	MitchamPear_201207_096493	GBXL01096382.1	35.2	length=213	1
PcM_02111	MitchamPear_201207_081456	GBXL01081374.1	35.2	length=264	1
PcM_02112	MitchamPear_201207_097838	GBXL01097724.1	35.2	length=209	1
PcM_02113	MitchamPear_201207_087693	GBXL01087606.1	35.2	length=240	1
PcM_02114	MitchamPear_201207_074495	GBXL01074426.1	20.1.7	very weakly similar to (55.5) AT4G16920 | Symbols: | disease resistance protein (TIR-NBS-LRR class), putative | chr4:9519173-9525691 REVERSE length=296	1
PcM_02115	MitchamPear_201207_072023	GBXL01071963.1	35.2	length=309	1
PcM_02116	MitchamPear_201207_094826	GBXL01094719.1	35.2	length=217	1
PcM_02117	MitchamPear_201207_079515	GBXL01079437.1	35.2	length=271	1
PcM_02118	MitchamPear_201207_062225	GBXL01062183.1	10.8.1	weakly similar to ( 176) AT1G11580 | Symbols: ATPMEPCRA, PMEPCRA | PMEPCRA (METHYLESTERASE PCR A); enzyme inhibitor/ pectinesterase | chr1:3888730-3890649 FORWARDweakly similar to ( 175) PME2_CITSI Pectinesterase-2 precursor (EC 3.1.1.11) (Pectin methyle	1
PcM_02119	MitchamPear_201207_056318	GBXL01056284.1	35.2	length=432	1
PcM_02120	MitchamPear_201207_067743	GBXL01067691.1	35.2	length=335	0.814985
PcM_02121	MitchamPear_201207_058474	GBXL01058437.1	35.2	length=411	1
PcM_02122	MitchamPear_201207_098922	GBXL01098806.1	35.2	length=206	1
PcM_02123	MitchamPear_201207_093771	GBXL01093666.1	35.2	length=220	1
PcM_02124	MitchamPear_201207_101126	GBXL01101006.1	35.2	length=201	1
PcM_02125	MitchamPear_201207_094027	GBXL01093921.1	35.2	length=219	1
PcM_02126	MitchamPear_201207_060941	GBXL01060899.1	35.2	length=388	1
PcM_02127	MitchamPear_201207_033016	GBXL01033008.1	35.2	TrbL COG4907 length=912	0.360406
PcM_02128	MitchamPear_201207_092037	GBXL01091937.1	35.2	length=225	1
PcM_02129	MitchamPear_201207_086720	GBXL01086634.1	35.2	length=243	1
PcM_02130	MitchamPear_201207_091594	GBXL01091495.1	35.2	length=227	1
PcM_02131	MitchamPear_201207_056864	GBXL01056829.1	16.5.99.1	very weakly similar to (56.6) AT1G34060 | Symbols: | alliinase family protein | chr1:12396561-12398299 REVERSE length=427	1
PcM_02132	MitchamPear_201207_096629	GBXL01096518.1	35.2	very weakly similar to (74.3) AT5G41470 | Symbols: | FUNCTIONS IN: molecular_function unknown; INVOLVED IN: biological_process unknown; EXPRESSED IN: cultured cell; BEST Arabidopsis thaliana protein match is: nuclear transport factor 2 (NTF2) family pro	1
PcM_02133	MitchamPear_201207_072877	GBXL01072814.1	35.2	length=304	1
PcM_02134	MitchamPear_201207_083383	GBXL01083299.1	35.2	length=256	1
PcM_02135	MitchamPear_201207_086520	GBXL01086434.1	35.2	length=244	1
PcM_02136	MitchamPear_201207_094402	GBXL01094295.1	35.2	length=218	1
PcM_02137	MitchamPear_201207_071801	GBXL01071741.1	35.2	length=310	1
PcM_02138	MitchamPear_201207_072228	GBXL01072168.1	10.8.1	weakly similar to ( 196) AT5G47500 | Symbols: | pectinesterase family protein | chr5:19271262-19272845 REVERSEvery weakly similar to (70.5) PME3_PHAVU Pectinesterase-3 precursor (EC 3.1.1.11) (Pectin methylesterase 3) (PE 3) - Phaseolus vulgaris (Kidney	1
PcM_02139	MitchamPear_201207_052625	GBXL01052599.1	35.2	length=476	1
PcM_02140	MitchamPear_201207_069272	GBXL01069218.1	35.2	length=326	1
PcM_02141	MitchamPear_201207_086247	GBXL01086162.1	35.2	length=245	1
PcM_02142	MitchamPear_201207_084982	GBXL01084898.1	35.2	length=250	1
PcM_02143	MitchamPear_201207_096234	GBXL01096124.1	35.2	length=213	1
PcM_02145	MitchamPear_201207_057769	GBXL01057733.1	35.2	length=418	1
PcM_02146	MitchamPear_201207_081707	GBXL01081625.1	35.2	length=263	1
PcM_02147	MitchamPear_201207_053412	GBXL01053385.1	35.2	length=465	1
PcM_02148	MitchamPear_201207_015536	GBXL01015532.1	29.5.5	moderately similar to ( 477) AT3G63470 | Symbols: scpl40 | scpl40 (serine carboxypeptidase-like 40); serine-type carboxypeptidase | chr3:23438561-23440862 FORWARDhighly similar to ( 501) CBP23_HORVU Serine carboxypeptidase II-3 precursor (EC 3.4.16.6) (C	1.26e-21
PcM_02149	MitchamPear_201207_097919	GBXL01097804.1	35.2	length=209	1
PcM_02151	MitchamPear_201207_052302	GBXL01052278.1	35.2	length=480	1
PcM_02152	MitchamPear_201207_035506	GBXL01035498.1	35.2	very weakly similar to (85.1) AT2G17240 | Symbols: | unknown protein | chr2:7498178-7498996 FORWARDvery weakly similar to (77.8) loc_os02g40040 12002.m09090 protein expressed protein MSP1_C length=832	0.702986
[truncated: 63,758 more rows]
