# Supplementary material for: A transcriptome approach towards understanding the development of ripening capacity in ‘Bartlett’ pears (Pyrus communis L.)
Source: BMC Genomics. 2015 Oct 9;16:762. doi: 10.1186/s12864-015-1939-9 (PMC4600301; doi:10.1186/s12864-015-1939-9)
Supplement: Additional file 5: — Enriched functional groups in each cluster and enrichment analysis. * Fisher’s test with Bonferroni correction (p-value ≤0.05). (XLSX 63 kb) [file 12864_2015_1939_MOESM5_ESM.xlsx]

## Sheet: Add. File 4
	K10				K5				K1				K7				K9				K4				K8				K12				K3				K2				K6				K11
	BINCODE	NAME	P-value*		BINCODE	NAME	P-value		BINCODE	NAME	P-value		BINCODE	NAME	P-value		BINCODE	NAME	P-value		BINCODE	NAME	P-value		BINCODE	NAME	P-value		BINCODE	NAME	P-value		BINCODE	NAME	P-value		BINCODE	NAME	P-value		BINCODE	NAME	P-value		BINCODE	NAME	P-value
	29	protein	4.8428e-140		29	protein	3.9949e-102		1	PS	8.6474e-39		20	stress	7.9163e-14		26	misc	7.9146e-18		10	cell wall	3.2238e-11		26	misc	2.574e-10		10	cell wall	5.18e-08						11.3	lipid metabolism.Phospholipid synthesis	0.007876		35	not assigned	6.1533e-08
	29.4	protein.postranslational modification	2.5758e-75		29.2	protein.synthesis	1.8749e-86		29	protein	6.2841e-28		10	cell wall	3.8628e-12		27.3	RNA.regulation of transcription	2.9342e-10		26	misc	2.4244e-10		26.10	misc.cytochrome P450	5.2202e-09		10.2.1	cell wall.cellulose synthesis.cellulose synthase	1.1375e-06						11	lipid metabolism	0.028417		35.2	not assigned.unknown	1.1059e-06
	29.5	protein.degradation	1.783e-57		27	RNA	3.6216e-79		29.2.1.1.1	protein.synthesis.ribosomal protein.prokaryotic.chloroplast	9.5501e-22		20.1	stress.biotic	1.5868e-11		30	signalling	3.5869e-09		10.7	cell wall.modification	6.6014e-08		26.19	misc.plastocyanin-like	4.3985e-07		10.2	cell wall.cellulose synthesis	1.5445e-05						17.5.1	hormone metabolism.ethylene.synthesis-degradation	0.02919		27.3.40	RNA.regulation of transcription.Aux/IAA family	2.8591e-05
	31	cell	5.1928e-52		29.2.1.2	protein.synthesis.ribosomal protein.eukaryotic	4.4596e-74		29.2.1.1	protein.synthesis.ribosomal protein.prokaryotic	1.2319e-20		10.7	cell wall.modification	3.7159e-11		27	RNA	1.2908e-08		10.6	cell wall.degradation	7.4664e-07		16	secondary metabolism	0.00012625		20.2.1	stress.abiotic.heat	0.00018977						18.3.1	Co-factor and vitamine metabolism.riboflavin.GTP cyclohydrolase II	0.030843		17	hormone metabolism	0.00020063
	20	stress	1.8677e-43		29.2.1	protein.synthesis.ribosomal protein	1.6317e-73		1.1	PS.lightreaction	7.1693e-19		27.3	RNA.regulation of transcription	3.0934e-08		20.2	stress.abiotic	1.0665e-07		26.3	misc.gluco-, galacto- and mannosidases	9.755e-05		13.1.6.5	amino acid metabolism.synthesis.aromatic aa.tryptophan	0.00048219		16.10	secondary metabolism.simple phenols	0.00024296										26	misc	0.00037262
	30	signalling	2.5187e-43		27.3	RNA.regulation of transcription	7.7766e-49		26	misc	1.015e-18		20.1.7	stress.biotic.PR-proteins	7.9588e-07		34	transport	2.6833e-07		10.6.3	cell wall.degradation.pectate lyases and polygalacturonases	0.00023649		33.1	development.storage proteins	0.0014948		20.2	stress.abiotic	0.00034932										17.2.3	hormone metabolism.auxin.induced-regulated-responsive-activated	0.001303
	27	RNA	3.6877e-41		29.2.1.2.2	protein.synthesis.ribosomal protein.eukaryotic.60S subunit	2.3183e-45		35.1	not assigned.no ontology	9.5332e-16		30	signalling	2.4824e-06		20.2.1	stress.abiotic.heat	9.4935e-07		20.2.99	stress.abiotic.unspecified	0.00033629		26.4	misc.beta 1,3 glucan hydrolases	0.0016457		26	misc	0.00040299										17.2	hormone metabolism.auxin	0.0031353
	29.5.11	protein.degradation.ubiquitin	7.6399e-37		29.2.1.2.1	protein.synthesis.ribosomal protein.eukaryotic.40S subunit	3.1748e-27		1.3	PS.calvin cycle	4.5229e-15		30.3	signalling.calcium	1.1234e-05		16.2	secondary metabolism.phenylpropanoids	1.4545e-05		27.3.6	RNA.regulation of transcription.bHLH,Basic Helix-Loop-Helix family	0.0046933		16.1.5	secondary metabolism.isoprenoids.terpenoids	0.0020124		10.6	cell wall.degradation	0.00068291										26.10	misc.cytochrome P450	0.0092898
	27.3	RNA.regulation of transcription	5.6885e-34		26	misc	2.3614e-24		27	RNA	4.8956e-14		17	hormone metabolism	1.8103e-05		30.2	signalling.receptor kinases	0.00013838		27.3	RNA.regulation of transcription	0.0048919		20	stress	0.0028448		26.21	misc.protease inhibitor/seed storage/lipid transfer protein (LTP) family protein	0.00099899										34.9	transport.metabolite transporters at the mitochondrial membrane	0.041302
	31.4	cell.vesicle transport	2.2155e-33		34	transport	2.8725e-22		29.2.1.1.1.2	protein.synthesis.ribosomal protein.prokaryotic.chloroplast.50S subunit	1.7189e-13		27.3.3	RNA.regulation of transcription.AP2/EREBP, APETALA2/Ethylene-responsive element binding protein family	1.9334e-05		26.28	misc.GDSL-motif lipase	0.00014637		26.18	misc.invertase/pectin methylesterase inhibitor family protein	0.0055862		20.1	stress.biotic	0.0030111		16	secondary metabolism	0.0044246
	34	transport	1.4437e-26		35.1	not assigned.no ontology	2.5001e-20		27.3	RNA.regulation of transcription	4.9849e-13		27	RNA	3.722e-05		34.19.2	transport.Major Intrinsic Proteins.TIP	0.00032792		10.6.1	cell wall.degradation.cellulases and beta -1,4-glucanases	0.011511		27.3.40	RNA.regulation of transcription.Aux/IAA family	0.0047182		27.3.3	RNA.regulation of transcription.AP2/EREBP, APETALA2/Ethylene-responsive element binding protein family	0.015037
	11	lipid metabolism	5.3143e-26		29.4	protein.postranslational modification	5.3698e-20		29.2	protein.synthesis	1.0182e-12		17.2.3	hormone metabolism.auxin.induced-regulated-responsive-activated	3.9299e-05		20	stress	0.0009495		26.19	misc.plastocyanin-like	0.014706		13.1.6.5.1	amino acid metabolism.synthesis.aromatic aa.tryptophan.anthranilate synthase	0.0058626		20	stress	0.021931
	29.5.11.4	protein.degradation.ubiquitin.E3	9.8713e-26		13	amino acid metabolism	8.377e-20		16	secondary metabolism	3.2402e-12		34	transport	7.2156e-05		26.10	misc.cytochrome P450	0.0031643		30.2.3	signalling.receptor kinases.leucine rich repeat III	0.046189		9.4	mitochondrial electron transport / ATP synthesis.alternative oxidase	0.0058626		16.2.1.10	secondary metabolism.phenylpropanoids.lignin biosynthesis.CAD	0.023274
	20.1	stress.biotic	1.2258e-24		27.1	RNA.processing	7.7206e-17		29.5	protein.degradation	9.8247e-12		30.1	signalling.in sugar and nutrient physiology	0.00026317		34.19	transport.Major Intrinsic Proteins	0.0054973		26.21	misc.protease inhibitor/seed storage/lipid transfer protein (LTP) family protein	0.046189		34	transport	0.0079987		10.6.1	cell wall.degradation.cellulases and beta -1,4-glucanases	0.025368
	31.1	cell.organisation	7.2378e-24		13.1	amino acid metabolism.synthesis	3.9522e-16		29.2.1	protein.synthesis.ribosomal protein	2.7113e-09		17.2	hormone metabolism.auxin	0.00047783		33	development	0.0073986						13.1.6	amino acid metabolism.synthesis.aromatic aa	0.014499
	10	cell wall	4.6833e-22		33	development	4.4306e-14		11	lipid metabolism	4.2558e-08		35.1.22	not assigned.no ontology.late embryogenesis abundant domain-containing protein	0.00048231		10	cell wall	0.0088361
	29.4.1.57	protein.postranslational modification.kinase.receptor like cytoplasmatic kinase VII	9.7053e-21		33.99	development.unspecified	1.3333e-13		1.1.1	PS.lightreaction.photosystem II	6.1546e-07		33.2	development.late embryogenesis abundant	0.00066356		27.3.25	RNA.regulation of transcription.MYB domain transcription factor family	0.021542
	35.1	not assigned.no ontology	3.348e-19		17	hormone metabolism	5.7363e-12		29.2.1.1.1.1	protein.synthesis.ribosomal protein.prokaryotic.chloroplast.30S subunit	7.693e-07		11	lipid metabolism	0.00095097		16	secondary metabolism	0.031329
	29.4.1	protein.postranslational modification.kinase	9.9123e-19		29.5	protein.degradation	2.1308e-11		1.1.1.2	PS.lightreaction.photosystem II.PSII polypeptide subunits	2.7906e-06		29.4	protein.postranslational modification	0.0012565		29.2.1.2.2.10	protein.synthesis.ribosomal protein.eukaryotic.60S subunit.L10	0.034968
	20.1.7	stress.biotic.PR-proteins	6.1375e-18		29.4.1.57	protein.postranslational modification.kinase.receptor like cytoplasmatic kinase VII	1.0758e-10		34	transport	4.2868e-06		33	development	0.0022134		3.1	minor CHO metabolism.raffinose family	0.043096
	26	misc	1.3e-17		29.4.1	protein.postranslational modification.kinase	3.4078e-10		35.1.1	not assigned.no ontology.ABC1 family protein	5.1156e-05		20.2.4	stress.abiotic.touch/wounding	0.0041438		17.7.1	hormone metabolism.jasmonate.synthesis-degradation	0.047645
	29.5.11.4.2	protein.degradation.ubiquitin.E3.RING	1.4184e-17		23	nucleotide metabolism	6.5672e-09		16.1	secondary metabolism.isoprenoids	6.3182e-05		26	misc	0.0045596		17	hormone metabolism	0.049668
	20.2	stress.abiotic	4.3018e-17		29.2.2	protein.synthesis.ribosome biogenesis	8.992e-09		34.16	transport.ABC transporters and multidrug resistance systems	0.00086179		11.1.8	lipid metabolism.FA synthesis and FA elongation.acyl coa ligase	0.0091837
	29.3.4	protein.targeting.secretory pathway	2.3873e-16		27.4	RNA.RNA binding	3.5062e-08		1.1.4	PS.lightreaction.ATP synthase	0.0010771		11.9.4.13	lipid metabolism.lipid degradation.beta-oxidation.acyl CoA reductase	0.0098246
	29.3	protein.targeting	3.5207e-16		26.2	misc.UDP glucosyl and glucoronyl transferases	2.2448e-07		1.3.4	PS.calvin cycle.GAP	0.0011426		29.4.1.57	protein.postranslational modification.kinase.receptor like cytoplasmatic kinase VII	0.01105
	30.3	signalling.calcium	2.3617e-15		30	signalling	2.8639e-07		29.8	protein.assembly and cofactor ligation	0.0016662		31.1	cell.organisation	0.017956
	8	TCA / org transformation	1.9493e-14		27.3.67	RNA.regulation of transcription.putative transcription regulator	3.0426e-07		27.3.7	RNA.regulation of transcription.C2C2(Zn) CO-like, Constans-like zinc finger family	0.0017346		29.4.1	protein.postranslational modification.kinase	0.024884
	2	major CHO metabolism	6.304e-14		20.2	stress.abiotic	1.1409e-06		29.5.11.4	protein.degradation.ubiquitin.E3	0.001832		11.9	lipid metabolism.lipid degradation	0.040136
	10.1	cell wall.precursor synthesis	4.1398e-12		10	cell wall	1.5247e-06		21.1	redox.thioredoxin	0.0022928
	20.2.1	stress.abiotic.heat	5.0044e-10		29.2.3	protein.synthesis.initiation	1.5581e-06		19	tetrapyrrole synthesis	0.0026336
	3	minor CHO metabolism	3.2094e-09		27.1.2	RNA.processing.RNA helicase	1.6765e-06		27.3.22	RNA.regulation of transcription.HB,Homeobox transcription factor family	0.0030438
	30.2.11	signalling.receptor kinases.leucine rich repeat XI	3.8144e-09		29.5.11	protein.degradation.ubiquitin	1.7214e-06		2.2.1.3.1	major CHO metabolism.degradation.sucrose.invertases.neutral	0.003159
	33	development	1.0171e-08		16.1	secondary metabolism.isoprenoids	7.2946e-06		20.2	stress.abiotic	0.0032913
	21	redox	1.4798e-08		16	secondary metabolism	8.5264e-06		16.1.4	secondary metabolism.isoprenoids.carotenoids	0.0038204
	30.5	signalling.G-proteins	2.9063e-08		23.1	nucleotide metabolism.synthesis	1.0978e-05		17	hormone metabolism	0.0039366
	29.5.11.20	protein.degradation.ubiquitin.proteasom	3.1363e-08		21	redox	5.5181e-05		15.1	metal handling.acquisition	0.0045222
	11.1	lipid metabolism.FA synthesis and FA elongation	5.1652e-08		29.2.2.3	protein.synthesis.ribosome biogenesis.Pre-rRNA processing and modifications	6.887e-05		27.3.21	RNA.regulation of transcription.GRAS transcription factor family	0.0050955
	2.1	major CHO metabolism.synthesis	1.2248e-07		27.3.6	RNA.regulation of transcription.bHLH,Basic Helix-Loop-Helix family	7.6134e-05		29.5.11	protein.degradation.ubiquitin	0.0051181
	13	amino acid metabolism	1.4788e-07		28.1	DNA.synthesis/chromatin structure	0.00014437		16.2	secondary metabolism.phenylpropanoids	0.0073003
	30.2	signalling.receptor kinases	3.5931e-07		29.2.1.1	protein.synthesis.ribosomal protein.prokaryotic	0.00025039		29.2.4	protein.synthesis.elongation	0.0093928
	27.4	RNA.RNA binding	4.558e-07		13.1.4	amino acid metabolism.synthesis.branched chain group	0.00027863		26.2	misc.UDP glucosyl and glucoronyl transferases	0.012148
	8.1	TCA / org transformation.TCA	5.6078e-07		29.5.11.4	protein.degradation.ubiquitin.E3	0.000311		29.5.5	protein.degradation.serine protease	0.013709
	16	secondary metabolism	9.5241e-07		17.5	hormone metabolism.ethylene	0.0003401		16.1.1	secondary metabolism.isoprenoids.non-mevalonate pathway	0.014128
	33.99	development.unspecified	1.4793e-06		17.2	hormone metabolism.auxin	0.0008319		2	major CHO metabolism	0.016281
	29.3.4.99	protein.targeting.secretory pathway.unspecified	2.1257e-06		13.1.6	amino acid metabolism.synthesis.aromatic aa	0.0010943		11.1	lipid metabolism.FA synthesis and FA elongation	0.018976
	4	glycolysis	3.5818e-06		17.2.1	hormone metabolism.auxin.synthesis-degradation	0.0011241		2.2.1.3	major CHO metabolism.degradation.sucrose.invertases	0.019407
	8.2	TCA / org transformation.other organic acid transformations	4.4932e-06		21.2	redox.ascorbate and glutathione	0.0017173		27.3.3	RNA.regulation of transcription.AP2/EREBP, APETALA2/Ethylene-responsive element binding protein family	0.023949
	29.5.11.4.3	protein.degradation.ubiquitin.E3.SCF	5.2886e-06		29.2.1.1.1	protein.synthesis.ribosomal protein.prokaryotic.chloroplast	0.0023939		2.2	major CHO metabolism.degradation	0.029683
	34.1.1	transport.p- and v-ATPases.H+-transporting two-sector ATPase	5.6092e-06		23.1.2	nucleotide metabolism.synthesis.purine	0.0025646		11.1.10	lipid metabolism.FA synthesis and FA elongation.beta ketoacyl CoA synthase	0.033085
	34.1	transport.p- and v-ATPases	6.828e-06		27.3.11	RNA.regulation of transcription.C2H2 zinc finger family	0.003026		1.2	PS.photorespiration	0.03324
	2.1.2	major CHO metabolism.synthesis.starch	8.207e-06		34.15	transport.potassium	0.0050435		1.1.5	PS.lightreaction.other electron carrier (ox/red)	0.042062
	10.1.5	cell wall.precursor synthesis.UXS	9.6228e-06		29.2.2.3.99	protein.synthesis.ribosome biogenesis.Pre-rRNA processing and modifications.misc	0.0051028		29.5.11.4.2	protein.degradation.ubiquitin.E3.RING	0.046765
	34.8	transport.metabolite transporters at the envelope membrane	1.7658e-05		13.1.4.1	amino acid metabolism.synthesis.branched chain group.common	0.0065925
	2.2	major CHO metabolism.degradation	2.4899e-05		31.3.1	cell.cycle.peptidylprolyl isomerase	0.0071185
	21.2	redox.ascorbate and glutathione	5.0981e-05		21.2.1	redox.ascorbate and glutathione.ascorbate	0.010228
	29.5.11.4.3.2	protein.degradation.ubiquitin.E3.SCF.FBOX	5.6294e-05		17.5.3	hormone metabolism.ethylene.induced-regulated-responsive-activated	0.010468
	3.2.1	minor CHO metabolism.trehalose.TPS	0.00010841		29.2.1.2.1.8	protein.synthesis.ribosomal protein.eukaryotic.40S subunit.S8	0.012918
	20.1.3	stress.biotic.signalling	0.00012061		29.5.11.4.2	protein.degradation.ubiquitin.E3.RING	0.013924
	11.8	lipid metabolism.'exotics'(steroids, squalene etc)	0.00014951		28	DNA	0.016115
	34.13	transport.peptides and oligopeptides	0.00022275		31	cell	0.020873
	20.2.3	stress.abiotic.drought/salt	0.00022275		34.19	transport.Major Intrinsic Proteins	0.023632
	29.5.3	protein.degradation.cysteine protease	0.00022488		26.4	misc.beta 1,3 glucan hydrolases	0.034561
	13.1.1	amino acid metabolism.synthesis.central amino acid metabolism	0.0002561		35.1.19	not assigned.no ontology.C2 domain-containing protein	0.038928
	21.2.2	redox.ascorbate and glutathione.glutathione	0.0002561		34.9	transport.metabolite transporters at the mitochondrial membrane	0.039162
	4.1	glycolysis.cytosolic branch	0.00026206		29.6	protein.folding	0.039237
	20.1.3.1	stress.biotic.signalling.MLO-like	0.00037803		34.99	transport.misc	0.039342
	13.1	amino acid metabolism.synthesis	0.00052416		17.5.1	hormone metabolism.ethylene.synthesis-degradation	0.048585
	16.2	secondary metabolism.phenylpropanoids	0.00070858
	27.3.99	RNA.regulation of transcription.unclassified	0.00071887
	30.7	signalling.14-3-3 proteins	0.0007718
	17	hormone metabolism	0.0012414
	2.2.2	major CHO metabolism.degradation.starch	0.0015558
	16.1	secondary metabolism.isoprenoids	0.0016207
	27.3.5	RNA.regulation of transcription.ARR	0.0019524
	11.9	lipid metabolism.lipid degradation	0.0020992
	11.8.1	lipid metabolism.'exotics' (steroids, squalene etc).sphingolipids	0.0030228
	30.11	signalling.light	0.0032975
	34.2	transport.sugars	0.0048312
	9.2.1	mitochondrial electron transport / ATP synthesis.NADH-DH.type II	0.0052238
	9.2	mitochondrial electron transport / ATP synthesis.NADH-DH	0.0052238
	19	tetrapyrrole synthesis	0.0066563
	26.3	misc.gluco-, galacto- and mannosidases	0.0074754
	26.2	misc.UDP glucosyl and glucoronyl transferases	0.0088903
	17.3	hormone metabolism.brassinosteroid	0.008984
	23	nucleotide metabolism	0.010312
	30.4	signalling.phosphinositides	0.011442
	3.2	minor CHO metabolism.trehalose	0.012418
	29.7	protein.glycosylation	0.012449
	3.2.3	minor CHO metabolism.trehalose.potential TPS/TPP	0.015217
	9	mitochondrial electron transport / ATP synthesis	0.017408
	17.3.1.2	hormone metabolism.brassinosteroid.synthesis-degradation.sterols	0.018052
	23.2	nucleotide metabolism.degradation	0.022705
	26.10	misc.cytochrome P450	0.025479
	26.3.2	misc.gluco-, galacto- and mannosidases.beta-galactosidase	0.02557
	8.2.11	TCA / org transformation.other organic acid transformatons.atp-citrate lyase	0.029615
	7	OPP	0.03108
	27.3.35	RNA.regulation of transcription.bZIP transcription factor family	0.031434
	11.1.9	lipid metabolism.FA synthesis and FA elongation.long chain fatty acid CoA ligase	0.034476
	2.1.2.1	major CHO metabolism.synthesis.starch.AGPase	0.034476
	13.2	amino acid metabolism.degradation	0.034823
	29.5.9	protein.degradation.AAA type	0.03511
	27.3.4	RNA.regulation of transcription.ARF, Auxin Response Factor family	0.035402
	21.1	redox.thioredoxin	0.037268
	27.3.40	RNA.regulation of transcription.Aux/IAA family	0.039683
