# Supplementary material for: A transcriptome approach towards understanding the development of ripening capacity in ‘Bartlett’ pears (Pyrus communis L.)
Source: BMC Genomics. 2015 Oct 9;16:762. doi: 10.1186/s12864-015-1939-9 (PMC4600301; doi:10.1186/s12864-015-1939-9)
Supplement: Additional file 8: — Sequences of de no vo transcriptome and their putative functions. (XLSX 9745 kb) [file 12864_2015_1939_MOESM8_ESM.xlsx]

## Sheet: MitchamPear_201207_NCBI_e5
Gene ID	Contig ID	Representative Contig	Accession No.	Length (bp)	Hit ID TAIR10	Hit Description TAIR10	Bit Score TAIR10	E-value TAIR10	Hit ID RefSeq Plant	Hit Description RefSeq Plant	Bit Score RefSeq Plant	E-value RefSeq Plant
PcM_00001	MitchamPear_201207_066409	Y	GBXL01066359.1	344
PcM_00002	MitchamPear_201207_085371	Y	GBXL01085287.1	248
PcM_00003	MitchamPear_201207_059089	Y	GBXL01059051.1	405
PcM_00004	MitchamPear_201207_090241	Y	GBXL01090145.1	231
PcM_00005	MitchamPear_201207_067818	Y	GBXL01067766.1	335					XP_003533210.1	PREDICTED: uncharacterized protein LOC100816902 [Glycine max]	73	2e-14
PcM_00006	MitchamPear_201207_064528	Y	GBXL01064483.1	358
PcM_00007	MitchamPear_201207_079750	Y	GBXL01079672.1	271
PcM_00008	MitchamPear_201207_082027	Y	GBXL01081945.1	261
PcM_00009	MitchamPear_201207_019507	Y	GBXL01019503.1	1516	AT3G27320.2	alpha/beta-Hydrolases superfamily protein	531	0	XP_003553881.1	PREDICTED: probable carboxylesterase 11-like [Glycine max]	555	0
PcM_00010	MitchamPear_201207_033863	Y	GBXL01033855.1	884	AT5G24880.1	BEST Arabidopsis thaliana protein match is: calmodulin-binding protein-related (TAIR:AT5G10660.1); Has 1807 Blast hits to 1807 proteins in 277 species: Archae - 0; Bacteria - 0; Metazoa - 736; Fungi - 347; Plants - 385; Viruses - 0; Other Eukaryotes - 339 (source: NCBI BLink).	92	6e-21	XP_002332087.1	predicted protein [Populus trichocarpa]	123	2e-30
PcM_00011	MitchamPear_201207_063619	Y	GBXL01063576.1	366	AT1G29025.1	Calcium-binding EF-hand family protein	57.4	3e-10	XP_002272134.1	PREDICTED: uncharacterized protein LOC100243523 [Vitis vinifera]	112	2e-28
PcM_00012	MitchamPear_201207_049667	Y	GBXL01049648.1	515
PcM_00013	MitchamPear_201207_066224	Y	GBXL01066174.1	346
PcM_00014	MitchamPear_201207_072917	Y	GBXL01072854.1	304
PcM_00015	MitchamPear_201207_072031	Y	GBXL01071971.1	309
PcM_00016	MitchamPear_201207_013965	Y	GBXL01013962.1	1871	AT3G24480.1	Leucine-rich repeat (LRR) family protein	580	0	XP_002281292.2	PREDICTED: uncharacterized protein LOC100259389 [Vitis vinifera]	625	0
PcM_00017	MitchamPear_201207_052388	Y	GBXL01052364.1	479	AT1G72450.1	jasmonate-zim-domain protein 6	47	1e-06	XP_009346307.1	PREDICTED: protein TIFY 10B-like [Pyrus x bretschneideri]	195	7e-61
PcM_00018	MitchamPear_201207_021007	Y	GBXL01021003.1	1437	AT1G50870.1	F-box and associated interaction domains-containing protein	71.2	4e-13	XP_002524703.1	conserved hypothetical protein [Ricinus communis]	120	2e-28
PcM_00019	MitchamPear_201207_060791	Y	GBXL01060751.1	389
PcM_00020	MitchamPear_201207_100603	Y	GBXL01100484.1	202
PcM_00021	MitchamPear_201207_086068	Y	GBXL01085983.1	246
PcM_00022	MitchamPear_201207_099578	Y	GBXL01099462.1	205
PcM_00023	MitchamPear_201207_057656	Y	GBXL01057620.1	419
PcM_00024	MitchamPear_201207_083949	Y	GBXL01083865.1	253
PcM_00025	MitchamPear_201207_088906	Y	GBXL01088817.1	236
PcM_00026	MitchamPear_201207_037150	Y	GBXL01037141.1	783
PcM_00027	MitchamPear_201207_032183	Y	GBXL01032175.1	942
PcM_00028	MitchamPear_201207_078465	Y	GBXL01078388.1	276					XP_008361554.1	PREDICTED: uncharacterized protein LOC103425246 [Malus domestica]	79.3	1e-17
PcM_00029	MitchamPear_201207_094290	Y	GBXL01094183.1	218
PcM_00030	MitchamPear_201207_092290	Y	GBXL01092188.1	225
PcM_00031	MitchamPear_201207_093830	Y	GBXL01093725.1	220
PcM_00032	MitchamPear_201207_050334	Y	GBXL01050314.1	506
PcM_00033	MitchamPear_201207_087639	Y	GBXL01087552.1	240	AT1G04160.1	myosin XI B	121	1e-32	XP_002268099.1	PREDICTED: myosin-H heavy chain [Vitis vinifera]	134	7e-36
PcM_00034	MitchamPear_201207_100874	Y	GBXL01100754.1	201
PcM_00035	MitchamPear_201207_088353	Y	GBXL01088264.1	238
PcM_00036	MitchamPear_201207_087272	Y	GBXL01087186.1	241					XP_009374430.1	PREDICTED: probable protein phosphatase 2C 6 [Pyrus x bretschneideri]	87	3e-19
PcM_00037	MitchamPear_201207_025860	Y	GBXL01025854.1	1197	AT1G66740.1	ASF1 like histone chaperone	297	4e-99	XP_002283949.1	PREDICTED: histone chaperone ASF1B [Vitis vinifera]	327	5e-110
PcM_00038	MitchamPear_201207_046577	Y	GBXL01046561.1	568
PcM_00039	MitchamPear_201207_086627	Y	GBXL01086541.1	244
PcM_00040	MitchamPear_201207_094333	Y	GBXL01094226.1	218
PcM_00041	MitchamPear_201207_042567	Y	GBXL01042556.1	647
PcM_00042	MitchamPear_201207_061157	Y	GBXL01061115.1	386
PcM_00043	MitchamPear_201207_063906	Y	GBXL01063863.1	363
PcM_00044	MitchamPear_201207_071142	Y	GBXL01071084.1	315
PcM_00045	MitchamPear_201207_066396	Y	GBXL01066346.1	345
PcM_00046	MitchamPear_201207_092233	Y	GBXL01092131.1	225
PcM_00047	MitchamPear_201207_094785	Y	GBXL01094678.1	217
PcM_00048	MitchamPear_201207_096233	Y	GBXL01096123.1	213
PcM_00049	MitchamPear_201207_050116	Y	GBXL01050096.1	509					XP_008349056.1	PREDICTED: homeobox-leucine zipper protein ROC1-like [Malus domestica]	126	7e-33
PcM_00050	MitchamPear_201207_050007	Y	GBXL01049987.1	510
PcM_00051	MitchamPear_201207_066935	Y	GBXL01066884.1	341
PcM_00052	MitchamPear_201207_036292	Y	GBXL01036284.1	808
PcM_00053	MitchamPear_201207_074085	Y	GBXL01074018.1	298
PcM_00054	MitchamPear_201207_098646	Y	GBXL01098530.1	207	AT3G15730.1	phospholipase D alpha 1	120	6e-33	XP_002299756.1	predicted protein [Populus trichocarpa]	129	9e-35
PcM_00055	MitchamPear_201207_096079	Y	GBXL01095969.1	214
PcM_00056	MitchamPear_201207_066789	Y	GBXL01066738.1	342
PcM_00057	MitchamPear_201207_035279	Y	GBXL01035271.1	839
PcM_00058	MitchamPear_201207_096911	Y	GBXL01096799.1	212
PcM_00059	MitchamPear_201207_067543	Y	GBXL01067492.1	337
PcM_00060	MitchamPear_201207_049097	Y	GBXL01049078.1	524					XP_008365151.1	PREDICTED: LOW QUALITY PROTEIN: uncharacterized protein LOC103428815, partial [Malus domestica]	52.4	4e-07
PcM_00061	MitchamPear_201207_084538	Y	GBXL01084454.1	251					XP_009335215.1	PREDICTED: uncharacterized protein LOC103927954 [Pyrus x bretschneideri]	63.9	7e-11
PcM_00062	MitchamPear_201207_068745	Y	GBXL01068693.1	329					XP_010065142.1	PREDICTED: uncharacterized protein LOC104452376 [Eucalyptus grandis]	51.2	2e-06
PcM_00063	MitchamPear_201207_079948	Y	GBXL01079868.1	270
PcM_00064	MitchamPear_201207_055083	Y	GBXL01055054.1	446
PcM_00065	MitchamPear_201207_051320	Y	GBXL01051298.1	492					XP_009337668.1	PREDICTED: probable transcription factor PosF21 [Pyrus x bretschneideri]	71.6	8e-13
PcM_00066	MitchamPear_201207_098410	Y	GBXL01098294.1	208
PcM_00067	MitchamPear_201207_059288	Y	GBXL01059250.1	403
PcM_00068	MitchamPear_201207_087115	Y	GBXL01087029.1	242
PcM_00069	MitchamPear_201207_044211	Y	GBXL01044197.1	612
PcM_00070	MitchamPear_201207_063749	Y	GBXL01063706.1	365
PcM_00071	MitchamPear_201207_087659	Y	GBXL01087572.1	240	AT5G52860.1	ABC-2 type transporter family protein	135	2e-38	XP_002276766.1	PREDICTED: ABC transporter G family member 8-like [Vitis vinifera]	147	1e-41
PcM_00072	MitchamPear_201207_079586	Y	GBXL01079508.1	271	AT3G08670.1	unknown protein; BEST Arabidopsis thaliana protein match is: unknown protein (TAIR:AT3G51540.1); Has 48380 Blast hits to 29827 proteins in 1356 species: Archae - 46; Bacteria - 5589; Metazoa - 17361; Fungi - 13192; Plants - 2237; Viruses - 905; Other Eukaryotes - 9050 (source: NCBI BLink).	96	3e-24	XP_002323683.1	predicted protein [Populus trichocarpa]	123	8e-33
PcM_00073	MitchamPear_201207_076201	Y	GBXL01076128.1	287	AT5G41920.1	GRAS family transcription factor	106	2e-28	XP_003631733.1	PREDICTED: scarecrow-like protein 23-like [Vitis vinifera]	152	1e-43
PcM_00074	MitchamPear_201207_091333	Y	GBXL01091235.1	228
PcM_00075	MitchamPear_201207_086555	Y	GBXL01086469.1	244
PcM_00076	MitchamPear_201207_067595	Y	GBXL01067544.1	336
PcM_00077	MitchamPear_201207_067342	Y	GBXL01067291.1	338					XP_008386308.1	PREDICTED: glycine-rich cell wall structural protein-like [Malus domestica]	144	1e-39
PcM_00078	MitchamPear_201207_019905	Y	GBXL01019901.1	1495	AT2G25830.1	YebC-related	423	7e-145	XP_002283851.1	PREDICTED: UPF0082 protein At2g25830 [Vitis vinifera]	454	5e-156
PcM_00079	MitchamPear_201207_060764	Y	GBXL01060724.1	389
PcM_00080	MitchamPear_201207_080650	Y	GBXL01080569.1	267
PcM_00081	MitchamPear_201207_042347	Y	GBXL01042336.1	652					XP_008382074.1	PREDICTED: tRNA dimethylallyltransferase 9-like [Malus domestica]	67	2e-11
PcM_00082	MitchamPear_201207_060796	Y	GBXL01060756.1	389
PcM_00083	MitchamPear_201207_099657	Y	GBXL01099541.1	205
PcM_00084	MitchamPear_201207_072634	Y	GBXL01072573.1	306
PcM_00085	MitchamPear_201207_002821	Y	GBXL01002819.1	3375	AT2G24230.1	Leucine-rich repeat protein kinase family protein	1186	0	XP_002325137.1	predicted protein [Populus trichocarpa]	1328	0
PcM_00086	MitchamPear_201207_080843	Y	GBXL01080762.1	266	AT5G49290.1	receptor like protein 56	63	2e-12	XP_003633793.1	PREDICTED: leucine-rich repeat receptor protein kinase EXS-like [Vitis vinifera]	113	1e-28
PcM_00087	MitchamPear_201207_097703	Y	GBXL01097590.1	209
PcM_00088	MitchamPear_201207_096132	Y	GBXL01096022.1	214
PcM_00089	MitchamPear_201207_089536	Y	GBXL01089444.1	233
PcM_00090	MitchamPear_201207_088664	Y	GBXL01088575.1	236	AT3G19630.1	Radical SAM superfamily protein	56.2	2e-10	XP_008345105.1	PREDICTED: uncharacterized protein LOC103408011 [Malus domestica]	74.7	9e-16
PcM_00091	MitchamPear_201207_097971	Y	GBXL01097856.1	209
PcM_00092	MitchamPear_201207_079205	Y	GBXL01079128.1	273
PcM_00093	MitchamPear_201207_027128	Y	GBXL01027122.1	1139					XP_002513618.1	conserved hypothetical protein [Ricinus communis]	121	5e-31
PcM_00094	MitchamPear_201207_049794	Y	GBXL01049774.1	513
PcM_00095	MitchamPear_201207_100020	Y	GBXL01099901.1	204
PcM_00096	MitchamPear_201207_092115	Y	GBXL01092014.1	225	AT3G54470.1	uridine 5'-monophosphate synthase / UMP synthase (PYRE-F) (UMPS)	60	8e-12	XP_002272325.1	PREDICTED: uridine 5'-monophosphate synthase-like [Vitis vinifera]	62	2e-11
PcM_00097	MitchamPear_201207_091067	Y	GBXL01090970.1	228
PcM_00098	MitchamPear_201207_094716	Y	GBXL01094609.1	217
PcM_00099	MitchamPear_201207_063773	Y	GBXL01063730.1	364
PcM_00100	MitchamPear_201207_094360	Y	GBXL01094253.1	218
PcM_00101	MitchamPear_201207_098600	Y	GBXL01098484.1	207					XP_008343935.1	PREDICTED: probable dolichyl pyrophosphate Glc1Man9GlcNAc2 alpha-1,3-glucosyltransferase [Malus domestica]	62.4	9e-11
PcM_00102	MitchamPear_201207_076043	Y	GBXL01075972.1	288
PcM_00103	MitchamPear_201207_067941	Y	GBXL01067889.1	334
PcM_00104	MitchamPear_201207_069942	Y	GBXL01069885.1	322
PcM_00105	MitchamPear_201207_064066	Y	GBXL01064022.1	362
PcM_00106	MitchamPear_201207_091235	Y	GBXL01091137.1	228
PcM_00107	MitchamPear_201207_048770	Y	GBXL01048751.1	529
PcM_00108	MitchamPear_201207_090788	Y	GBXL01090691.1	229
PcM_00109	MitchamPear_201207_081127	Y	GBXL01081046.1	265
PcM_00110	MitchamPear_201207_072534	Y	GBXL01072474.1	306
PcM_00111	MitchamPear_201207_014563	Y	GBXL01014560.1	1824	AT3G49260.2	IQ-domain 21	424	6e-142	XP_002317781.1	predicted protein [Populus trichocarpa]	549	0
PcM_00112	MitchamPear_201207_055902	Y	GBXL01055871.1	437
PcM_00113	MitchamPear_201207_080537	Y	GBXL01080457.1	267
PcM_00114	MitchamPear_201207_083177	Y	GBXL01083094.1	257
PcM_00115	MitchamPear_201207_063077	Y	GBXL01063034.1	370					XP_009366826.1	PREDICTED: uncharacterized protein LOC103956546 isoform X2 [Pyrus x bretschneideri]	146	1e-42
PcM_00116	MitchamPear_201207_096795	Y	GBXL01096684.1	212					XP_009346635.1	PREDICTED: nucleoporin NUP188 homolog [Pyrus x bretschneideri]	87	3e-21
PcM_00117	MitchamPear_201207_069567	Y	GBXL01069511.1	324
PcM_00118	MitchamPear_201207_065043	Y	GBXL01064997.1	355
PcM_00119	MitchamPear_201207_059762	Y	GBXL01059723.1	398					XP_008383561.1	PREDICTED: uncharacterized protein LOC103446251 [Malus domestica]	60.8	1e-09
PcM_00120	MitchamPear_201207_093825	Y	GBXL01093720.1	220
PcM_00121	MitchamPear_201207_086421	Y	GBXL01086336.1	244
PcM_00122	MitchamPear_201207_093400	Y	GBXL01093296.1	221
PcM_00123	MitchamPear_201207_060787	Y	GBXL01060747.1	389
PcM_00124	MitchamPear_201207_060805	Y	GBXL01060765.1	389
PcM_00125	MitchamPear_201207_093509	Y	GBXL01093404.1	221
PcM_00126	MitchamPear_201207_010667	Y	GBXL01010665.1	2116	AT4G16740.2	terpene synthase 03	256	2e-77	XP_002309850.1	predicted protein [Populus trichocarpa]	402	1e-129
PcM_00127	MitchamPear_201207_100059	Y	GBXL01099940.1	203
PcM_00128	MitchamPear_201207_068858	Y	GBXL01068806.1	328
PcM_00129	MitchamPear_201207_095575	Y	GBXL01095466.1	215
PcM_00130	MitchamPear_201207_068250	Y	GBXL01068198.1	332
PcM_00131	MitchamPear_201207_053420	Y	GBXL01053393.1	465
PcM_00132	MitchamPear_201207_078035	Y	GBXL01077959.1	278
PcM_00133	MitchamPear_201207_060586	Y	GBXL01060547.1	391
PcM_00134	MitchamPear_201207_081050	Y	GBXL01080969.1	265	AT4G22190.1	unknown protein; Has 283 Blast hits to 154 proteins in 44 species: Archae - 0; Bacteria - 2; Metazoa - 24; Fungi - 12; Plants - 48; Viruses - 0; Other Eukaryotes - 197 (source: NCBI BLink).	78	3e-18	XP_002270044.1	PREDICTED: uncharacterized protein LOC100251709 [Vitis vinifera]	101	1e-25
PcM_00135	MitchamPear_201207_059810	Y	GBXL01059771.1	398
PcM_00136	MitchamPear_201207_065584	Y	GBXL01065537.1	351
PcM_00137	MitchamPear_201207_084494	Y	GBXL01084410.1	251
PcM_00138	MitchamPear_201207_098117	Y	GBXL01098002.1	208
PcM_00139	MitchamPear_201207_096183	Y	GBXL01096073.1	213
PcM_00140	MitchamPear_201207_088376	Y	GBXL01088287.1	237
PcM_00141	MitchamPear_201207_060400	Y	GBXL01060361.1	392
PcM_00142	MitchamPear_201207_094352	Y	GBXL01094245.1	218					XP_009350115.1	PREDICTED: late embryogenesis abundant protein 1-like [Pyrus x bretschneideri]	58.2	2e-10
PcM_00143	MitchamPear_201207_058419	Y	GBXL01058382.1	411
PcM_00144	MitchamPear_201207_052285	Y	GBXL01052261.1	480
PcM_00145	MitchamPear_201207_100931	Y	GBXL01100811.1	201
PcM_00146	MitchamPear_201207_056931	Y	GBXL01056896.1	426
PcM_00147	MitchamPear_201207_053411	Y	GBXL01053384.1	465
PcM_00148	MitchamPear_201207_092252	Y	GBXL01092150.1	225
PcM_00149	MitchamPear_201207_091220	Y	GBXL01091122.1	228	AT2G18040.1	peptidylprolyl cis/trans isomerase, NIMA-interacting 1	86	9e-23	XP_002310854.1	predicted protein [Populus trichocarpa]	94	1e-24
PcM_00150	MitchamPear_201207_086133	Y	GBXL01086048.1	245
PcM_00151	MitchamPear_201207_078684	Y	GBXL01078607.1	275					XP_002527649.1	hypothetical protein RCOM_1278130 [Ricinus communis]	75	2e-15
PcM_00152	MitchamPear_201207_097978	Y	GBXL01097863.1	209
PcM_00153	MitchamPear_201207_057557	Y	GBXL01057522.1	420
PcM_00154	MitchamPear_201207_045297	Y	GBXL01045282.1	591
PcM_00155	MitchamPear_201207_094012	Y	GBXL01093906.1	219	AT1G02390.1	glycerol-3-phosphate acyltransferase 2	65	2e-13	XP_002872868.1	glycerol-3-phosphate acyltransferase 3 [Arabidopsis lyrata subsp. lyrata]	65	1e-12
PcM_00156	MitchamPear_201207_053307	Y	GBXL01053280.1	467					XP_002306670.1	predicted protein [Populus trichocarpa]	111	1e-27
PcM_00157	MitchamPear_201207_099329	Y	GBXL01099213.1	205
PcM_00158	MitchamPear_201207_077098	Y	GBXL01077023.1	283
PcM_00159	MitchamPear_201207_094379	Y	GBXL01094272.1	218
PcM_00160	MitchamPear_201207_020329	Y	GBXL01020325.1	1473
PcM_00161	MitchamPear_201207_091807	Y	GBXL01091708.1	226	AT3G52930.1	Aldolase superfamily protein	133	1e-38	XP_002283381.1	PREDICTED: fructose-bisphosphate aldolase cytoplasmic isozyme [Vitis vinifera]	134	8e-38
PcM_00162	MitchamPear_201207_026483	Y	GBXL01026477.1	1169
PcM_00163	MitchamPear_201207_100360	Y	GBXL01100241.1	203
PcM_00164	MitchamPear_201207_089130	Y	GBXL01089040.1	235
PcM_00165	MitchamPear_201207_077064	Y	GBXL01076989.1	283					XP_009346850.1	PREDICTED: receptor-like protein kinase ANXUR2 [Pyrus x bretschneideri]	70.5	2e-13
PcM_00166	MitchamPear_201207_097752	Y	GBXL01097638.1	209
PcM_00167	MitchamPear_201207_093048	Y	GBXL01092945.1	222	AT2G28450.2	zinc finger (CCCH-type) family protein	84	6e-20	XP_002314271.1	predicted protein [Populus trichocarpa]	93	6e-22
PcM_00168	MitchamPear_201207_010705	Y	GBXL01010703.1	2112	AT3G27930.1	unknown protein; FUNCTIONS IN: molecular_function unknown; INVOLVED IN: N-terminal protein myristoylation; LOCATED IN: cellular_component unknown; EXPRESSED IN: 23 plant structures; EXPRESSED DURING: 14 growth stages; Has 35 Blast hits to 35 proteins in 12 species: Archae - 0; Bacteria - 0; Metazoa - 0; Fungi - 0; Plants - 35; Viruses - 0; Other Eukaryotes - 0 (source: NCBI BLink).	619	0	XP_002300037.1	predicted protein [Populus trichocarpa]	727	0
PcM_00169	MitchamPear_201207_050706	Y	GBXL01050686.1	500
PcM_00170	MitchamPear_201207_076490	Y	GBXL01076417.1	286
PcM_00171	MitchamPear_201207_065888	Y	GBXL01065839.1	348
PcM_00172	MitchamPear_201207_021167	Y	GBXL01021163.1	1428	AT1G02810.1	Plant invertase/pectin methylesterase inhibitor superfamily	526	0	XP_002320332.1	predicted protein [Populus trichocarpa]	608	0
PcM_00173	MitchamPear_201207_063576	Y	GBXL01063533.1	366	AT2G47550.1	Plant invertase/pectin methylesterase inhibitor superfamily	166	6e-49	XP_003553657.1	PREDICTED: probable pectinesterase/pectinesterase inhibitor 7-like [Glycine max]	180	1e-52
PcM_00174	MitchamPear_201207_064110	Y	GBXL01064066.1	362
PcM_00175	MitchamPear_201207_054025	Y	GBXL01053998.1	459
PcM_00176	MitchamPear_201207_069834	Y	GBXL01069778.1	322
PcM_00177	MitchamPear_201207_084541	Y	GBXL01084457.1	251	AT2G01320.3	ABC-2 type transporter family protein	58	7e-14	XP_002284094.1	PREDICTED: ABC transporter G family member 7-like [Vitis vinifera]	73	4e-19
PcM_00178	MitchamPear_201207_066651	Y	GBXL01066600.1	343
PcM_00179	MitchamPear_201207_064367	Y	GBXL01064323.1	360
PcM_00180	MitchamPear_201207_097468	Y	GBXL01097356.1	210
PcM_00181	MitchamPear_201207_076598	Y	GBXL01076525.1	285
PcM_00182	MitchamPear_201207_084148	Y	GBXL01084064.1	253
PcM_00183	MitchamPear_201207_073259	Y	GBXL01073195.1	302					XP_008223327.1	PREDICTED: uncharacterized protein LOC103323141 [Prunus mume]	65.5	3e-12
PcM_00184	MitchamPear_201207_092282	Y	GBXL01092180.1	225
PcM_00185	MitchamPear_201207_046766	Y	GBXL01046750.1	564
PcM_00186	MitchamPear_201207_044380	Y	GBXL01044366.1	609
PcM_00187	MitchamPear_201207_063870	Y	GBXL01063827.1	364
PcM_00188	MitchamPear_201207_092672	Y	GBXL01092569.1	223	AT4G23160.1	cysteine-rich RLK (RECEPTOR-like protein kinase) 8	68	2e-14	XP_002466977.1	hypothetical protein SORBIDRAFT_01g017753, partial [Sorghum bicolor]	98	4e-26
PcM_00189	MitchamPear_201207_067374	Y	GBXL01067323.1	338
PcM_00190	MitchamPear_201207_057562	Y	GBXL01057526.1	420
PcM_00191	MitchamPear_201207_071253	Y	GBXL01071194.1	314
PcM_00192	MitchamPear_201207_091159	Y	GBXL01091061.1	228					XP_009363816.1	PREDICTED: LOW QUALITY PROTEIN: chaperone protein ClpB3, mitochondrial [Pyrus x bretschneideri]	97.1	1e-22
PcM_00193	MitchamPear_201207_037121	Y	GBXL01037112.1	784
PcM_00193	MitchamPear_201207_040696	N	GBXL01040685.1	691
PcM_00194	MitchamPear_201207_100358	Y	GBXL01100239.1	203	AT3G05980.1	unknown protein; BEST Arabidopsis thaliana protein match is: unknown protein (TAIR:AT5G19340.1); Has 202 Blast hits to 202 proteins in 28 species: Archae - 0; Bacteria - 0; Metazoa - 39; Fungi - 4; Plants - 148; Viruses - 0; Other Eukaryotes - 11 (source: NCBI BLink).	60	2e-12	XP_003592430.1	hypothetical protein MTR_1g104840 [Medicago truncatula]	81	6e-19
PcM_00195	MitchamPear_201207_098529	Y	GBXL01098413.1	207	AT5G44620.1	cytochrome P450, family 706, subfamily A, polypeptide 3	76	2e-17	XP_003549879.1	PREDICTED: flavonoid 3'-monooxygenase-like [Glycine max]	99	2e-24
PcM_00196	MitchamPear_201207_080950	Y	GBXL01080869.1	266
PcM_00197	MitchamPear_201207_057645	Y	GBXL01057609.1	419
PcM_00198	MitchamPear_201207_093961	Y	GBXL01093855.1	219
PcM_00199	MitchamPear_201207_057570	Y	GBXL01057534.1	420
PcM_00200	MitchamPear_201207_093150	Y	GBXL01093047.1	222
PcM_00201	MitchamPear_201207_074074	Y	GBXL01074008.1	298					YP_009045754.1	orf107 (mitochondrion) [Batis maritima]	58.5	4e-10
PcM_00202	MitchamPear_201207_099106	Y	GBXL01098990.1	206
PcM_00203	MitchamPear_201207_081066	Y	GBXL01080985.1	265	AT2G28330.1	unknown protein; BEST Arabidopsis thaliana protein match is: unknown protein (TAIR:AT1G08035.1); Has 18 Blast hits to 18 proteins in 6 species: Archae - 0; Bacteria - 0; Metazoa - 0; Fungi - 0; Plants - 18; Viruses - 0; Other Eukaryotes - 0 (source: NCBI BLink).	48.1	3e-08	XP_002326425.1	predicted protein [Populus trichocarpa]	99	2e-25
PcM_00204	MitchamPear_201207_031716	Y	GBXL01031709.1	959	AT3G50770.1	calmodulin-like 41	192	3e-59	XP_002310779.1	predicted protein [Populus trichocarpa]	248	4e-80
PcM_00205	MitchamPear_201207_068347	Y	GBXL01068295.1	332
PcM_00206	MitchamPear_201207_061623	Y	GBXL01061581.1	382	AT2G07170.1	ARM repeat superfamily protein	174	5e-51	XP_002266058.1	PREDICTED: microtubule-associated protein SPIRAL2-like [Vitis vinifera]	219	4e-66
PcM_00207	MitchamPear_201207_093880	Y	GBXL01093775.1	220
PcM_00208	MitchamPear_201207_087923	Y	GBXL01087835.1	239
PcM_00209	MitchamPear_201207_062709	Y	GBXL01062667.1	373
PcM_00210	MitchamPear_201207_092881	Y	GBXL01092778.1	223
PcM_00211	MitchamPear_201207_058854	Y	GBXL01058816.1	407					XP_008352351.1	PREDICTED: DNA ligase 1-like [Malus domestica]	107	2e-25
PcM_00212	MitchamPear_201207_078567	Y	GBXL01078490.1	276
PcM_00213	MitchamPear_201207_087595	Y	GBXL01087508.1	240
PcM_00214	MitchamPear_201207_096059	Y	GBXL01095949.1	214
PcM_00215	MitchamPear_201207_101214	Y	GBXL01101094.1	201
PcM_00216	MitchamPear_201207_070506	Y	GBXL01070449.1	318
PcM_00217	MitchamPear_201207_055385	Y	GBXL01055355.1	443
PcM_00218	MitchamPear_201207_085186	Y	GBXL01085102.1	249
PcM_00219	MitchamPear_201207_059586	Y	GBXL01059547.1	400
PcM_00220	MitchamPear_201207_063232	Y	GBXL01063189.1	369					XP_003540949.1	PREDICTED: MLO-like protein 12-like [Glycine max]	66	4e-12
PcM_00221	MitchamPear_201207_069208	Y	GBXL01069155.1	326
PcM_00222	MitchamPear_201207_066892	Y	GBXL01066841.1	341
PcM_00223	MitchamPear_201207_086648	Y	GBXL01086562.1	243
PcM_00224	MitchamPear_201207_071516	Y	GBXL01071457.1	312
PcM_00225	MitchamPear_201207_095925	Y	GBXL01095815.1	214
PcM_00226	MitchamPear_201207_093656	Y	GBXL01093551.1	220
PcM_00227	MitchamPear_201207_081266	Y	GBXL01081185.1	264
PcM_00228	MitchamPear_201207_071564	Y	GBXL01071505.1	312					XP_009354718.1	PREDICTED: uncharacterized protein LOC103945857 [Pyrus x bretschneideri]	62.8	8e-11
PcM_00229	MitchamPear_201207_084965	Y	GBXL01084881.1	250
PcM_00230	MitchamPear_201207_070055	Y	GBXL01069998.1	321
PcM_00231	MitchamPear_201207_075066	Y	GBXL01074996.1	293
PcM_00232	MitchamPear_201207_087650	Y	GBXL01087563.1	240
PcM_00233	MitchamPear_201207_001609	Y	GBXL01001607.1	3885	AT4G32700.2	helicases;ATP-dependent helicases;nucleic acid binding;ATP binding;DNA-directed DNA polymerases;DNA binding	1315	0	XP_003545584.1	PREDICTED: DNA polymerase theta-like [Glycine max]	1427	0
PcM_00234	MitchamPear_201207_031008	Y	GBXL01031002.1	984
PcM_00235	MitchamPear_201207_091073	Y	GBXL01090976.1	228
PcM_00236	MitchamPear_201207_088713	Y	GBXL01088624.1	236	AT4G23160.1	cysteine-rich RLK (RECEPTOR-like protein kinase) 8	98	1e-24	XP_002443869.1	hypothetical protein SORBIDRAFT_07g003556, partial [Sorghum bicolor]	115	9e-30
PcM_00237	MitchamPear_201207_085836	Y	GBXL01085751.1	246
PcM_00238	MitchamPear_201207_073464	Y	GBXL01073400.1	301	AT5G03370.1	acylphosphatase family	45.1	7e-07	XP_009334667.1	PREDICTED: LOW QUALITY PROTEIN: acylphosphatase-1 [Pyrus x bretschneideri]	89.4	7e-22
PcM_00239	MitchamPear_201207_079944	Y	GBXL01079864.1	270
PcM_00240	MitchamPear_201207_066766	Y	GBXL01066715.1	342	AT5G53970.1	Tyrosine transaminase family protein	156	4e-46	XP_002276551.1	PREDICTED: tyrosine aminotransferase [Vitis vinifera]	180	3e-54
PcM_00241	MitchamPear_201207_049825	Y	GBXL01049805.1	513
PcM_00242	MitchamPear_201207_061535	Y	GBXL01061493.1	383					XP_008393372.1	PREDICTED: uncharacterized protein LOC103455563 [Malus domestica]	133	2e-37
PcM_00243	MitchamPear_201207_079039	Y	GBXL01078962.1	274
PcM_00244	MitchamPear_201207_067580	Y	GBXL01067529.1	337
PcM_00245	MitchamPear_201207_072535	Y	GBXL01072475.1	306					XP_009337799.1	PREDICTED: probable inactive receptor kinase At5g58300 [Pyrus x bretschneideri]	87.8	4e-19
PcM_00246	MitchamPear_201207_077955	Y	GBXL01077879.1	279
PcM_00247	MitchamPear_201207_077989	Y	GBXL01077913.1	279	AT1G09560.1	germin-like protein 5	60	3e-12	XP_002278736.1	PREDICTED: germin-like protein 2 [Vitis vinifera]	73	7e-16
PcM_00248	MitchamPear_201207_081674	Y	GBXL01081592.1	263
PcM_00249	MitchamPear_201207_092957	Y	GBXL01092854.1	222
PcM_00250	MitchamPear_201207_072583	Y	GBXL01072523.1	306
PcM_00251	MitchamPear_201207_063362	Y	GBXL01063319.1	368
PcM_00252	MitchamPear_201207_050710	Y	GBXL01050690.1	500					NP_001175213.1	Os07g0500000 [Oryza sativa Japonica Group]	98	2e-26
PcM_00253	MitchamPear_201207_053840	Y	GBXL01053813.1	461
PcM_00254	MitchamPear_201207_094315	Y	GBXL01094208.1	218
PcM_00255	MitchamPear_201207_050605	Y	GBXL01050585.1	502
PcM_00256	MitchamPear_201207_084881	Y	GBXL01084797.1	250	AT1G53430.1	Leucine-rich repeat transmembrane protein kinase	46.2	1e-07	XP_008381103.1	PREDICTED: probable LRR receptor-like serine/threonine-protein kinase At1g53440 [Malus domestica]	80.9	5e-17
PcM_00257	MitchamPear_201207_083556	Y	GBXL01083472.1	255
PcM_00258	MitchamPear_201207_030174	Y	GBXL01030168.1	1015	AT4G27670.1	heat shock protein 21	267	9e-88	XP_002318460.1	predicted protein [Populus trichocarpa]	291	9e-96
PcM_00259	MitchamPear_201207_094642	Y	GBXL01094535.1	218
PcM_00260	MitchamPear_201207_100230	Y	GBXL01100111.1	203
PcM_00261	MitchamPear_201207_073720	Y	GBXL01073655.1	300
PcM_00262	MitchamPear_201207_075969	Y	GBXL01075898.1	288					XP_008348057.1	PREDICTED: uncharacterized protein LOC103411187 isoform X3 [Malus domestica]	99.8	2e-25
PcM_00263	MitchamPear_201207_058592	Y	GBXL01058554.1	409
PcM_00264	MitchamPear_201207_099820	Y	GBXL01099702.1	204
PcM_00265	MitchamPear_201207_087463	Y	GBXL01087377.1	241
PcM_00266	MitchamPear_201207_094116	Y	GBXL01094010.1	219
PcM_00267	MitchamPear_201207_101183	Y	GBXL01101063.1	201
PcM_00268	MitchamPear_201207_087056	Y	GBXL01086970.1	242
PcM_00269	MitchamPear_201207_060800	Y	GBXL01060760.1	389
PcM_00270	MitchamPear_201207_099614	Y	GBXL01099498.1	205	AT5G58260.2	oxidoreductases, acting on NADH or NADPH, quinone or similar compound as acceptor	122	2e-36	XP_002275876.2	PREDICTED: NAD(P)H-quinone oxidoreductase subunit N [Vitis vinifera]	134	2e-39
PcM_00271	MitchamPear_201207_067748	Y	GBXL01067696.1	335
PcM_00272	MitchamPear_201207_053184	Y	GBXL01053157.1	469
PcM_00273	MitchamPear_201207_076484	Y	GBXL01076411.1	286	AT1G08520.1	ALBINA 1	63	2e-12	XP_003563940.1	PREDICTED: magnesium-chelatase subunit chlD, chloroplastic-like [Brachypodium distachyon]	65	2e-13
PcM_00274	MitchamPear_201207_077607	Y	GBXL01077532.1	280
PcM_00275	MitchamPear_201207_091989	Y	GBXL01091889.1	225
PcM_00276	MitchamPear_201207_092013	Y	GBXL01091913.1	225
PcM_00277	MitchamPear_201207_086817	Y	GBXL01086731.1	243
PcM_00278	MitchamPear_201207_082363	Y	GBXL01082281.1	260
PcM_00279	MitchamPear_201207_100882	Y	GBXL01100762.1	201
PcM_00280	MitchamPear_201207_015078	Y	GBXL01015074.1	1788	AT1G30370.1	alpha/beta-Hydrolases superfamily protein	535	0	XP_003632993.1	PREDICTED: LOW QUALITY PROTEIN: phospholipase A1-Igamma1, chloroplastic-like [Vitis vinifera]	751	0
PcM_00281	MitchamPear_201207_076808	Y	GBXL01076734.1	284					XP_008340350.1	PREDICTED: pentatricopeptide repeat-containing protein At3g03580-like [Malus domestica]	117	2e-29
PcM_00282	MitchamPear_201207_065081	Y	GBXL01065035.1	354
PcM_00283	MitchamPear_201207_075473	Y	GBXL01075402.1	291
PcM_00284	MitchamPear_201207_033099	Y	GBXL01033091.1	909	AT4G37980.1	elicitor-activated gene 3-1	449	1e-157	XP_002313294.1	cinnamyl alcohol dehydrogenase-like protein [Populus trichocarpa]	497	1e-175
PcM_00285	MitchamPear_201207_084999	Y	GBXL01084915.1	250
PcM_00286	MitchamPear_201207_098822	Y	GBXL01098706.1	207
PcM_00287	MitchamPear_201207_073379	Y	GBXL01073315.1	302					XP_002332293.1	predicted protein [Populus trichocarpa]	80	6e-18
PcM_00288	MitchamPear_201207_069602	Y	GBXL01069546.1	324
PcM_00289	MitchamPear_201207_087138	Y	GBXL01087052.1	242					XP_002315936.1	predicted protein [Populus trichocarpa]	60	5e-11
PcM_00290	MitchamPear_201207_100834	Y	GBXL01100714.1	202
PcM_00291	MitchamPear_201207_100306	Y	GBXL01100187.1	203
PcM_00292	MitchamPear_201207_100171	Y	GBXL01100052.1	203
PcM_00293	MitchamPear_201207_073524	Y	GBXL01073459.1	301
PcM_00294	MitchamPear_201207_076653	Y	GBXL01076580.1	285
PcM_00295	MitchamPear_201207_084581	Y	GBXL01084497.1	251
PcM_00296	MitchamPear_201207_067057	Y	GBXL01067006.1	340
PcM_00297	MitchamPear_201207_057464	Y	GBXL01057429.1	421	AT2G33680.1	Tetratricopeptide repeat (TPR)-like superfamily protein	124	6e-33	XP_002283668.2	PREDICTED: pentatricopeptide repeat-containing protein At1g11290-like [Vitis vinifera]	213	5e-64
PcM_00298	MitchamPear_201207_088808	Y	GBXL01088719.1	236
PcM_00299	MitchamPear_201207_081871	Y	GBXL01081789.1	262
PcM_00300	MitchamPear_201207_082547	Y	GBXL01082464.1	259
PcM_00301	MitchamPear_201207_086948	Y	GBXL01086862.1	242
PcM_00302	MitchamPear_201207_083069	Y	GBXL01082986.1	257
PcM_00303	MitchamPear_201207_088164	Y	GBXL01088075.1	238
PcM_00304	MitchamPear_201207_097330	Y	GBXL01097218.1	210
PcM_00305	MitchamPear_201207_095685	Y	GBXL01095575.1	215
PcM_00306	MitchamPear_201207_091240	Y	GBXL01091142.1	228
PcM_00307	MitchamPear_201207_080131	Y	GBXL01080051.1	269
PcM_00308	MitchamPear_201207_052591	Y	GBXL01052565.1	476	AT3G11760.1	unknown protein; FUNCTIONS IN: molecular_function unknown; INVOLVED IN: biological_process unknown; LOCATED IN: cellular_component unknown; EXPRESSED IN: 23 plant structures; EXPRESSED DURING: 14 growth stages; BEST Arabidopsis thaliana protein match is: unknown protein (TAIR:AT5G04860.1); Has 84 Blast hits to 73 proteins in 13 species: Archae - 0; Bacteria - 0; Metazoa - 0; Fungi - 0; Plants - 8…	106	1e-26	XP_002309261.1	predicted protein [Populus trichocarpa]	182	2e-52
PcM_00309	MitchamPear_201207_088392	Y	GBXL01088303.1	237
PcM_00310	MitchamPear_201207_088428	Y	GBXL01088339.1	237
PcM_00311	MitchamPear_201207_088223	Y	GBXL01088134.1	238
PcM_00312	MitchamPear_201207_053870	Y	GBXL01053843.1	460	AT1G19250.1	flavin-dependent monooxygenase 1	212	9e-66	XP_002516225.1	dimethylaniline monooxygenase, putative [Ricinus communis]	249	4e-79
PcM_00313	MitchamPear_201207_086468	Y	GBXL01086382.1	244
PcM_00314	MitchamPear_201207_070555	Y	GBXL01070498.1	318	AT1G53920.1	GDSL-motif lipase 5	53.1	5e-09	XP_009338329.1	PREDICTED: GDSL esterase/lipase 1-like isoform X2 [Pyrus x bretschneideri]	63.5	4e-11
PcM_00315	MitchamPear_201207_070933	Y	GBXL01070876.1	316
PcM_00316	MitchamPear_201207_054258	Y	GBXL01054230.1	456
PcM_00317	MitchamPear_201207_064571	Y	GBXL01064526.1	358	AT4G17600.1	Chlorophyll A-B binding family protein	45.1	2e-06	XP_002275690.1	PREDICTED: uncharacterized protein LOC100259582 [Vitis vinifera]	99	1e-24
PcM_00318	MitchamPear_201207_097594	Y	GBXL01097481.1	210
PcM_00319	MitchamPear_201207_091865	Y	GBXL01091766.1	226
PcM_00320	MitchamPear_201207_065976	Y	GBXL01065927.1	348
PcM_00321	MitchamPear_201207_085865	Y	GBXL01085780.1	246
PcM_00322	MitchamPear_201207_098762	Y	GBXL01098646.1	207	AT1G61610.1	S-locus lectin protein kinase family protein	68	1e-14	XP_002334193.1	predicted protein [Populus trichocarpa]	79	3e-17
PcM_00323	MitchamPear_201207_079758	Y	GBXL01079679.1	270
PcM_00324	MitchamPear_201207_073696	Y	GBXL01073631.1	300
PcM_00325	MitchamPear_201207_090151	Y	GBXL01090056.1	231
PcM_00326	MitchamPear_201207_100405	Y	GBXL01100286.1	203					XP_007221051.1	hypothetical protein PRUPE_ppa015846mg [Prunus persica]	71.2	5e-15
PcM_00327	MitchamPear_201207_059986	Y	GBXL01059947.1	396
PcM_00328	MitchamPear_201207_056629	Y	GBXL01056594.1	430
PcM_00329	MitchamPear_201207_078177	Y	GBXL01078101.1	278					XP_008345742.1	PREDICTED: uncharacterized protein LOC103408688 [Malus domestica]	132	3e-38
PcM_00330	MitchamPear_201207_093711	Y	GBXL01093606.1	220
PcM_00331	MitchamPear_201207_074310	Y	GBXL01074241.1	297					NP_001057680.2	Os06g0493000 [Oryza sativa Japonica Group]	57	1e-16
PcM_00332	MitchamPear_201207_090244	Y	GBXL01090148.1	231
PcM_00333	MitchamPear_201207_073383	Y	GBXL01073319.1	302
PcM_00334	MitchamPear_201207_092262	Y	GBXL01092160.1	225
PcM_00335	MitchamPear_201207_086381	Y	GBXL01086296.1	245
PcM_00336	MitchamPear_201207_087471	Y	GBXL01087385.1	240
PcM_00337	MitchamPear_201207_075263	Y	GBXL01075192.1	292
PcM_00338	MitchamPear_201207_097588	Y	GBXL01097475.1	210	AT3G26720.2	Glycosyl hydrolase family 38 protein	96	3e-24	XP_002277164.2	PREDICTED: lysosomal alpha-mannosidase [Vitis vinifera]	121	9e-32
PcM_00339	MitchamPear_201207_089426	Y	GBXL01089334.1	234
PcM_00340	MitchamPear_201207_081512	Y	GBXL01081430.1	263
PcM_00341	MitchamPear_201207_094426	Y	GBXL01094319.1	218
PcM_00342	MitchamPear_201207_077817	Y	GBXL01077741.1	279
PcM_00343	MitchamPear_201207_062885	Y	GBXL01062842.1	372					XP_007206451.1	hypothetical protein PRUPE_ppa018237mg, partial [Prunus persica]	95.1	1e-23
PcM_00344	MitchamPear_201207_079897	Y	GBXL01079817.1	270
PcM_00345	MitchamPear_201207_059955	Y	GBXL01059916.1	396
PcM_00346	MitchamPear_201207_064529	Y	GBXL01064484.1	358					XP_008369089.1	PREDICTED: uncharacterized protein LOC103432662 [Malus domestica]	121	3e-30
PcM_00347	MitchamPear_201207_098499	Y	GBXL01098383.1	207
PcM_00348	MitchamPear_201207_080221	Y	GBXL01080141.1	269
PcM_00349	MitchamPear_201207_045278	Y	GBXL01045263.1	591
PcM_00350	MitchamPear_201207_073925	Y	GBXL01073860.1	299					XP_003621937.1	hypothetical protein MTR_7g025220 [Medicago truncatula]	67	1e-12
PcM_00351	MitchamPear_201207_075940	Y	GBXL01075869.1	289
PcM_00352	MitchamPear_201207_088172	Y	GBXL01088083.1	238					XP_008365257.1	PREDICTED: uncharacterized protein LOC103428904 [Malus domestica]	112	5e-28
PcM_00353	MitchamPear_201207_084188	Y	GBXL01084104.1	253
PcM_00354	MitchamPear_201207_092002	Y	GBXL01091902.1	225
PcM_00355	MitchamPear_201207_090772	Y	GBXL01090675.1	229
PcM_00356	MitchamPear_201207_059628	Y	GBXL01059589.1	400
PcM_00357	MitchamPear_201207_079839	Y	GBXL01079759.1	270	AT5G23510.1	unknown protein; BEST Arabidopsis thaliana protein match is: unknown protein (TAIR:AT5G23490.1); Has 35333 Blast hits to 34131 proteins in 2444 species: Archae - 798; Bacteria - 22429; Metazoa - 974; Fungi - 991; Plants - 531; Viruses - 0; Other Eukaryotes - 9610 (source: NCBI BLink).	71	4e-16	XP_003622376.1	hypothetical protein MTR_7g035190 [Medicago truncatula]	79	1e-16
PcM_00358	MitchamPear_201207_097325	Y	GBXL01097213.1	210
PcM_00359	MitchamPear_201207_069931	Y	GBXL01069875.1	322					XP_003635598.1	PREDICTED: uncharacterized protein LOC100854775, partial [Vitis vinifera]	103	5e-25
PcM_00360	MitchamPear_201207_081001	Y	GBXL01080920.1	265
PcM_00361	MitchamPear_201207_097582	Y	GBXL01097469.1	210
PcM_00362	MitchamPear_201207_097180	Y	GBXL01097068.1	211					XP_009363734.1	PREDICTED: WRKY transcription factor 18 [Pyrus x bretschneideri]	88.6	9e-21
PcM_00363	MitchamPear_201207_064768	Y	GBXL01064723.1	357					XP_003520083.1	PREDICTED: uncharacterized protein LOC100789305 [Glycine max]	62	5e-11
PcM_00364	MitchamPear_201207_055751	Y	GBXL01055720.1	439
PcM_00365	MitchamPear_201207_062031	Y	GBXL01061989.1	379					XP_007226301.1	hypothetical protein PRUPE_ppa020556mg [Prunus persica]	63.2	1e-11
PcM_00366	MitchamPear_201207_101189	Y	GBXL01101069.1	201
PcM_00367	MitchamPear_201207_082230	Y	GBXL01082148.1	260
PcM_00368	MitchamPear_201207_081371	Y	GBXL01081289.1	264
PcM_00369	MitchamPear_201207_092478	Y	GBXL01092375.1	224
PcM_00370	MitchamPear_201207_059216	Y	GBXL01059178.1	403
PcM_00371	MitchamPear_201207_079452	Y	GBXL01079374.1	272
PcM_00372	MitchamPear_201207_060813	Y	GBXL01060773.1	389
PcM_00373	MitchamPear_201207_101042	Y	GBXL01100922.1	201
PcM_00374	MitchamPear_201207_084925	Y	GBXL01084841.1	250
PcM_00375	MitchamPear_201207_079785	Y	GBXL01079706.1	270	AT5G65520.1	Tetratricopeptide repeat (TPR)-like superfamily protein	64	8e-14	XP_003522769.1	PREDICTED: uncharacterized protein LOC100799725 [Glycine max]	94	2e-23
PcM_00376	MitchamPear_201207_086518	Y	GBXL01086432.1	244
PcM_00377	MitchamPear_201207_091050	Y	GBXL01090953.1	228					XP_008389153.1	PREDICTED: inverted formin-2-like [Malus domestica]	48.5	4e-06
PcM_00378	MitchamPear_201207_079546	Y	GBXL01079468.1	271
PcM_00379	MitchamPear_201207_095117	Y	GBXL01095009.1	216
PcM_00380	MitchamPear_201207_098642	Y	GBXL01098526.1	207					XP_008393282.1	PREDICTED: transcription factor TCP18-like [Malus domestica]	118	1e-31
PcM_00381	MitchamPear_201207_045518	Y	GBXL01045502.1	587					XP_002976110.1	hypothetical protein SELMODRAFT_443049 [Selaginella moellendorffii]	93	2e-20
PcM_00382	MitchamPear_201207_070525	Y	GBXL01070468.1	318
PcM_00383	MitchamPear_201207_069097	Y	GBXL01069045.1	327	AT1G75030.1	thaumatin-like protein 3	124	2e-35	XP_002327076.1	predicted protein [Populus trichocarpa]	152	5e-45
PcM_00384	MitchamPear_201207_098517	Y	GBXL01098401.1	207
PcM_00385	MitchamPear_201207_098585	Y	GBXL01098469.1	207
PcM_00386	MitchamPear_201207_098465	Y	GBXL01098349.1	207
PcM_00387	MitchamPear_201207_076798	Y	GBXL01076724.1	284
PcM_00388	MitchamPear_201207_071918	Y	GBXL01071858.1	310	ATMG00580.1	NADH dehydrogenase subunit 4	98	8e-25	YP_717299.1	nad4 (mitochondrion) [Ostreococcus tauri]	109	6e-28
PcM_00389	MitchamPear_201207_073195	Y	GBXL01073132.1	303
PcM_00390	MitchamPear_201207_083112	Y	GBXL01083029.1	257
PcM_00391	MitchamPear_201207_092573	Y	GBXL01092470.1	224
PcM_00392	MitchamPear_201207_076503	Y	GBXL01076430.1	286
PcM_00393	MitchamPear_201207_093260	Y	GBXL01093157.1	222					XP_008382260.1	PREDICTED: uncharacterized protein LOC103445071 [Malus domestica]	74.7	2e-19
PcM_00394	MitchamPear_201207_043102	Y	GBXL01043090.1	635
PcM_00395	MitchamPear_201207_083882	Y	GBXL01083798.1	254
PcM_00396	MitchamPear_201207_084766	Y	GBXL01084682.1	250	AT2G34930.1	disease resistance family protein / LRR family protein	72	8e-16	XP_002273824.2	PREDICTED: LRR receptor-like serine/threonine-protein kinase FLS2-like [Vitis vinifera]	125	5e-33
PcM_00397	MitchamPear_201207_059535	Y	GBXL01059496.1	401
PcM_00398	MitchamPear_201207_092535	Y	GBXL01092432.1	224
PcM_00399	MitchamPear_201207_086671	Y	GBXL01086585.1	243
PcM_00400	MitchamPear_201207_067357	Y	GBXL01067306.1	338
PcM_00401	MitchamPear_201207_078456	Y	GBXL01078379.1	276	AT1G66950.1	pleiotropic drug resistance 11	144	3e-40	XP_002277172.2	PREDICTED: pleiotropic drug resistance protein 2 [Vitis vinifera]	164	2e-46
PcM_00402	MitchamPear_201207_089216	Y	GBXL01089126.1	235
PcM_00403	MitchamPear_201207_092731	Y	GBXL01092628.1	223
PcM_00404	MitchamPear_201207_083481	Y	GBXL01083397.1	255
PcM_00405	MitchamPear_201207_086115	Y	GBXL01086030.1	245
PcM_00406	MitchamPear_201207_039035	Y	GBXL01039025.1	732
PcM_00407	MitchamPear_201207_086174	Y	GBXL01086089.1	245
PcM_00408	MitchamPear_201207_073067	Y	GBXL01073004.1	303					XP_009349909.1	PREDICTED: uncharacterized protein LOC103941443 [Pyrus x bretschneideri]	37.7	1e-05
PcM_00409	MitchamPear_201207_076739	Y	GBXL01076666.1	285
PcM_00410	MitchamPear_201207_084645	Y	GBXL01084561.1	251
PcM_00411	MitchamPear_201207_095122	Y	GBXL01095014.1	216
PcM_00412	MitchamPear_201207_089578	Y	GBXL01089486.1	233
PcM_00413	MitchamPear_201207_093237	Y	GBXL01093134.1	222
PcM_00414	MitchamPear_201207_098180	Y	GBXL01098065.1	208
PcM_00415	MitchamPear_201207_096402	Y	GBXL01096291.1	213
PcM_00416	MitchamPear_201207_091505	Y	GBXL01091406.1	227
PcM_00417	MitchamPear_201207_079092	Y	GBXL01079015.1	273
PcM_00418	MitchamPear_201207_073348	Y	GBXL01073284.1	302
PcM_00419	MitchamPear_201207_082708	Y	GBXL01082625.1	259
PcM_00420	MitchamPear_201207_077882	Y	GBXL01077806.1	279					XP_002530238.1	conserved hypothetical protein [Ricinus communis]	67	4e-13
PcM_00421	MitchamPear_201207_088586	Y	GBXL01088497.1	237	ATMG00860.1	DNA/RNA polymerases superfamily protein	43.1	2e-06	XP_008378406.1	PREDICTED: uncharacterized protein LOC103441506 [Malus domestica]	79	1e-16
PcM_00422	MitchamPear_201207_082190	Y	GBXL01082108.1	261
PcM_00423	MitchamPear_201207_091150	Y	GBXL01091052.1	228
PcM_00424	MitchamPear_201207_050914	Y	GBXL01050894.1	497
PcM_00425	MitchamPear_201207_062560	Y	GBXL01062518.1	374
PcM_00426	MitchamPear_201207_088860	Y	GBXL01088771.1	236
PcM_00427	MitchamPear_201207_095342	Y	GBXL01095234.1	216	AT3G22910.1	ATPase E1-E2 type family protein / haloacid dehalogenase-like hydrolase family protein	72	8e-16	XP_002885529.1	hypothetical protein ARALYDRAFT_898774 [Arabidopsis lyrata subsp. lyrata]	74	2e-15
PcM_00428	MitchamPear_201207_070985	Y	GBXL01070927.1	315					XP_008387710.1	PREDICTED: uncharacterized protein LOC103450176 [Malus domestica]	73.6	1e-20
PcM_00429	MitchamPear_201207_080334	Y	GBXL01080254.1	268
PcM_00430	MitchamPear_201207_050639	Y	GBXL01050619.1	501	AT4G23160.1	cysteine-rich RLK (RECEPTOR-like protein kinase) 8	55.5	4e-09	XP_003604105.1	Histone deacetylase [Medicago truncatula]	94	8e-21
PcM_00431	MitchamPear_201207_080239	Y	GBXL01080159.1	269					XP_009349739.1	PREDICTED: ras-related protein RABC1-like, partial [Pyrus x bretschneideri]	90.1	1e-21
PcM_00432	MitchamPear_201207_093061	Y	GBXL01092958.1	222
PcM_00433	MitchamPear_201207_086711	Y	GBXL01086625.1	243
PcM_00434	MitchamPear_201207_090457	Y	GBXL01090361.1	230
PcM_00435	MitchamPear_201207_089799	Y	GBXL01089707.1	232
PcM_00436	MitchamPear_201207_061419	Y	GBXL01061377.1	383
PcM_00437	MitchamPear_201207_093616	Y	GBXL01093511.1	220	AT3G11690.1	unknown protein; FUNCTIONS IN: molecular_function unknown; INVOLVED IN: biological_process unknown; LOCATED IN: chloroplast; EXPRESSED IN: 24 plant structures; EXPRESSED DURING: 15 growth stages; BEST Arabidopsis thaliana protein match is: unknown protein (TAIR:AT5G06380.1); Has 84 Blast hits to 84 proteins in 12 species: Archae - 0; Bacteria - 0; Metazoa - 0; Fungi - 0; Plants - 84; Viruses - 0;…	79	3e-19	XP_002270752.1	PREDICTED: uncharacterized protein LOC100259819 [Vitis vinifera]	99	3e-26
PcM_00438	MitchamPear_201207_100711	Y	GBXL01100592.1	202
PcM_00439	MitchamPear_201207_090368	Y	GBXL01090272.1	231
PcM_00440	MitchamPear_201207_041667	Y	GBXL01041656.1	668					XP_007207042.1	hypothetical protein PRUPE_ppb025002mg [Prunus persica]	130	2e-33
PcM_00441	MitchamPear_201207_058148	Y	GBXL01058112.1	414
PcM_00442	MitchamPear_201207_098746	Y	GBXL01098630.1	207
PcM_00443	MitchamPear_201207_085775	Y	GBXL01085690.1	247
PcM_00444	MitchamPear_201207_092321	Y	GBXL01092219.1	224
PcM_00445	MitchamPear_201207_070605	Y	GBXL01070548.1	318	AT5G48940.1	Leucine-rich repeat transmembrane protein kinase family protein	96	1e-23	XP_002278001.2	PREDICTED: LRR receptor-like serine/threonine-protein kinase RCH1-like [Vitis vinifera]	153	2e-42
PcM_00446	MitchamPear_201207_083901	Y	GBXL01083817.1	254
PcM_00447	MitchamPear_201207_073612	Y	GBXL01073547.1	301	AT1G67180.1	zinc finger (C3HC4-type RING finger) family protein / BRCT domain-containing protein	105	1e-27	XP_002305970.1	predicted protein [Populus trichocarpa]	117	8e-31
PcM_00448	MitchamPear_201207_068799	Y	GBXL01068747.1	329
PcM_00449	MitchamPear_201207_090010	Y	GBXL01089918.1	232
PcM_00450	MitchamPear_201207_090428	Y	GBXL01090332.1	230
PcM_00451	MitchamPear_201207_071523	Y	GBXL01071464.1	312
PcM_00452	MitchamPear_201207_085755	Y	GBXL01085670.1	247
PcM_00453	MitchamPear_201207_057110	Y	GBXL01057075.1	425
PcM_00454	MitchamPear_201207_082332	Y	GBXL01082250.1	260
PcM_00455	MitchamPear_201207_082959	Y	GBXL01082876.1	258
PcM_00456	MitchamPear_201207_082638	Y	GBXL01082555.1	259
PcM_00457	MitchamPear_201207_057129	Y	GBXL01057094.1	425
PcM_00458	MitchamPear_201207_078913	Y	GBXL01078836.1	274					XP_009377800.1	PREDICTED: uncharacterized protein LOC103966361 [Pyrus x bretschneideri]	143	1e-40
PcM_00459	MitchamPear_201207_059263	Y	GBXL01059225.1	403
PcM_00460	MitchamPear_201207_091703	Y	GBXL01091604.1	226
PcM_00461	MitchamPear_201207_074804	Y	GBXL01074735.1	294
PcM_00462	MitchamPear_201207_097316	Y	GBXL01097204.1	210
PcM_00463	MitchamPear_201207_087527	Y	GBXL01087441.1	240
PcM_00464	MitchamPear_201207_082802	Y	GBXL01082719.1	258	AT2G44740.1	cyclin p4;1	107	1e-29	XP_002327025.1	predicted protein [Populus trichocarpa]	139	5e-41
PcM_00465	MitchamPear_201207_094247	Y	GBXL01094140.1	219
PcM_00466	MitchamPear_201207_055658	Y	GBXL01055627.1	440
PcM_00467	MitchamPear_201207_070691	Y	GBXL01070634.1	317
PcM_00468	MitchamPear_201207_099645	Y	GBXL01099529.1	205	AT2G22420.1	Peroxidase superfamily protein	70	8e-16	XP_003605412.1	Peroxidase [Medicago truncatula]	87	1e-20
PcM_00469	MitchamPear_201207_095816	Y	GBXL01095706.1	214
PcM_00470	MitchamPear_201207_050343	Y	GBXL01050323.1	506	AT4G23160.1	cysteine-rich RLK (RECEPTOR-like protein kinase) 8	63	9e-12	XP_003619902.1	Disease resistance protein [Medicago truncatula]	85	3e-29
PcM_00471	MitchamPear_201207_040561	Y	GBXL01040550.1	694	AT1G48930.1	glycosyl hydrolase 9C1	323	2e-106	XP_002527135.1	endo-1,4-beta-glucanase, putative [Ricinus communis]	355	1e-117
PcM_00472	MitchamPear_201207_049246	Y	GBXL01049227.1	522
PcM_00473	MitchamPear_201207_075441	Y	GBXL01075370.1	291
PcM_00474	MitchamPear_201207_069763	Y	GBXL01069707.1	323
PcM_00475	MitchamPear_201207_092648	Y	GBXL01092545.1	223
PcM_00476	MitchamPear_201207_043048	Y	GBXL01043036.1	636
PcM_00477	MitchamPear_201207_079225	Y	GBXL01079148.1	273
PcM_00478	MitchamPear_201207_073302	Y	GBXL01073238.1	302
PcM_00479	MitchamPear_201207_079458	Y	GBXL01079380.1	272
PcM_00480	MitchamPear_201207_075036	Y	GBXL01074966.1	293
PcM_00481	MitchamPear_201207_095112	Y	GBXL01095004.1	216
PcM_00482	MitchamPear_201207_062289	Y	GBXL01062247.1	376
PcM_00483	MitchamPear_201207_091972	Y	GBXL01091872.1	225
PcM_00484	MitchamPear_201207_090510	Y	GBXL01090414.1	230
PcM_00485	MitchamPear_201207_087443	Y	GBXL01087357.1	241	AT3G02100.1	UDP-Glycosyltransferase superfamily protein	86	5e-21	XP_002526116.1	UDP-glucuronosyltransferase, putative [Ricinus communis]	115	2e-30
PcM_00486	MitchamPear_201207_070151	Y	GBXL01070094.1	320
PcM_00487	MitchamPear_201207_041151	Y	GBXL01041140.1	680
PcM_00488	MitchamPear_201207_079272	Y	GBXL01079195.1	273
PcM_00489	MitchamPear_201207_095822	Y	GBXL01095712.1	214
PcM_00490	MitchamPear_201207_069399	Y	GBXL01069343.1	325
PcM_00491	MitchamPear_201207_091456	Y	GBXL01091357.1	227
PcM_00492	MitchamPear_201207_093032	Y	GBXL01092929.1	222
PcM_00493	MitchamPear_201207_063489	Y	GBXL01063446.1	367
PcM_00494	MitchamPear_201207_086664	Y	GBXL01086578.1	243
PcM_00495	MitchamPear_201207_077138	Y	GBXL01077063.1	283
PcM_00496	MitchamPear_201207_094091	Y	GBXL01093985.1	219
PcM_00497	MitchamPear_201207_083206	Y	GBXL01083123.1	257
PcM_00498	MitchamPear_201207_074255	Y	GBXL01074187.1	297					XP_008351324.1	PREDICTED: uncharacterized protein LOC103414737 [Malus domestica]	129	2e-33
PcM_00499	MitchamPear_201207_092496	Y	GBXL01092393.1	224
PcM_00500	MitchamPear_201207_053458	Y	GBXL01053431.1	465
PcM_00501	MitchamPear_201207_069046	Y	GBXL01068994.1	327
PcM_00502	MitchamPear_201207_071669	Y	GBXL01071610.1	311
PcM_00503	MitchamPear_201207_068632	Y	GBXL01068580.1	330
PcM_00504	MitchamPear_201207_079216	Y	GBXL01079139.1	273
PcM_00505	MitchamPear_201207_099398	Y	GBXL01099282.1	205
PcM_00506	MitchamPear_201207_084462	Y	GBXL01084378.1	252
PcM_00507	MitchamPear_201207_090807	Y	GBXL01090710.1	229	AT4G27950.1	cytokinin response factor 4	78	1e-18	XP_002319978.1	AP2/ERF domain-containing transcription factor [Populus trichocarpa]	90	8e-22
PcM_00508	MitchamPear_201207_050034	Y	GBXL01050014.1	510
PcM_00509	MitchamPear_201207_098631	Y	GBXL01098515.1	207					XP_009337104.1	PREDICTED: G2/mitotic-specific cyclin-2 [Pyrus x bretschneideri]	142	1e-39
PcM_00510	MitchamPear_201207_049737	Y	GBXL01049717.1	514					XP_008386585.1	PREDICTED: sugar transporter ERD6-like 7 [Malus domestica]	93.2	2e-20
PcM_00511	MitchamPear_201207_098156	Y	GBXL01098041.1	208
PcM_00512	MitchamPear_201207_098042	Y	GBXL01097927.1	209
PcM_00513	MitchamPear_201207_067094	Y	GBXL01067043.1	340	AT2G37420.1	ATP binding microtubule motor family protein	60	3e-11	XP_002309045.1	predicted protein [Populus trichocarpa]	87	3e-19
PcM_00514	MitchamPear_201207_084818	Y	GBXL01084734.1	250
PcM_00515	MitchamPear_201207_089564	Y	GBXL01089472.1	233	AT4G14970.1	unknown protein; FUNCTIONS IN: molecular_function unknown; INVOLVED IN: biological_process unknown; LOCATED IN: chloroplast; EXPRESSED IN: 14 plant structures; EXPRESSED DURING: 6 growth stages; Has 257 Blast hits to 164 proteins in 70 species: Archae - 0; Bacteria - 4; Metazoa - 189; Fungi - 0; Plants - 38; Viruses - 0; Other Eukaryotes - 26 (source: NCBI BLink).	106	2e-27	XP_002308832.1	predicted protein [Populus trichocarpa]	118	2e-30
PcM_00516	MitchamPear_201207_101015	Y	GBXL01100895.1	201
PcM_00517	MitchamPear_201207_083392	Y	GBXL01083308.1	256
PcM_00518	MitchamPear_201207_058955	Y	GBXL01058917.1	406					XP_009357375.1	PREDICTED: uncharacterized protein At4g15970-like [Pyrus x bretschneideri]	132	9e-36
PcM_00519	MitchamPear_201207_069651	Y	GBXL01069595.1	323
PcM_00520	MitchamPear_201207_090210	Y	GBXL01090114.1	231
PcM_00521	MitchamPear_201207_083216	Y	GBXL01083133.1	256
PcM_00522	MitchamPear_201207_098301	Y	GBXL01098185.1	208
PcM_00523	MitchamPear_201207_085530	Y	GBXL01085446.1	248
PcM_00524	MitchamPear_201207_100795	Y	GBXL01100675.1	202
PcM_00525	MitchamPear_201207_074301	Y	GBXL01074232.1	297
PcM_00526	MitchamPear_201207_097252	Y	GBXL01097140.1	211
PcM_00527	MitchamPear_201207_065687	Y	GBXL01065639.1	350
PcM_00528	MitchamPear_201207_058919	Y	GBXL01058881.1	406
PcM_00529	MitchamPear_201207_057617	Y	GBXL01057581.1	420					XP_006381057.1	hypothetical protein POPTR_0006s05820g [Populus trichocarpa]	47.8	2e-06
PcM_00530	MitchamPear_201207_096828	Y	GBXL01096717.1	212
PcM_00531	MitchamPear_201207_057802	Y	GBXL01057766.1	417
PcM_00532	MitchamPear_201207_100083	Y	GBXL01099964.1	203
PcM_00533	MitchamPear_201207_094041	Y	GBXL01093935.1	219
PcM_00534	MitchamPear_201207_081851	Y	GBXL01081769.1	262
PcM_00535	MitchamPear_201207_057816	Y	GBXL01057780.1	417
PcM_00536	MitchamPear_201207_094347	Y	GBXL01094240.1	218	AT5G53280.1	plastid division1	70	6e-16	XP_002266963.1	PREDICTED: plastid division protein PDV1-like [Vitis vinifera]	87	4e-21
PcM_00537	MitchamPear_201207_088096	Y	GBXL01088007.1	238					XP_002525518.1	Disease resistance protein RPM1, putative [Ricinus communis]	73	4e-15
PcM_00538	MitchamPear_201207_053901	Y	GBXL01053874.1	460	AT3G15250.1	unknown protein; BEST Arabidopsis thaliana protein match is: unknown protein (TAIR:AT1G53163.1); Has 409 Blast hits to 218 proteins in 63 species: Archae - 0; Bacteria - 22; Metazoa - 178; Fungi - 77; Plants - 38; Viruses - 1; Other Eukaryotes - 93 (source: NCBI BLink).	73	2e-16	XP_002329124.1	predicted protein [Populus trichocarpa]	127	8e-35
PcM_00539	MitchamPear_201207_066197	Y	GBXL01066147.1	346	ATMG01360.1	cytochrome oxidase	159	8e-47	YP_684405.1	cytochrome c oxidase subunit 1 (mitochondrion) [Oltmannsiellopsis viridis]	163	4e-47
PcM_00540	MitchamPear_201207_079751	Y	GBXL01079673.1	271
PcM_00541	MitchamPear_201207_098865	Y	GBXL01098749.1	206
PcM_00542	MitchamPear_201207_083071	Y	GBXL01082988.1	257	AT1G61120.1	terpene synthase 04	72	2e-15	XP_002521400.1	ent-kaurene synthase, putative [Ricinus communis]	75	2e-16
PcM_00543	MitchamPear_201207_070028	Y	GBXL01069971.1	321					XP_008358596.1	PREDICTED: uncharacterized protein LOC103422324 [Malus domestica]	92.8	2e-20
PcM_00544	MitchamPear_201207_072248	Y	GBXL01072188.1	308
PcM_00545	MitchamPear_201207_011672	Y	GBXL01011670.1	2036	AT1G04900.1	Protein of unknown function (DUF185)	681	0	XP_003547338.1	PREDICTED: uncharacterized protein LOC100799456 [Glycine max]	744	0
PcM_00546	MitchamPear_201207_083246	Y	GBXL01083163.1	256					XP_008381073.1	PREDICTED: uncharacterized protein LOC103443949 [Malus domestica]	100	4e-25
PcM_00547	MitchamPear_201207_090193	Y	GBXL01090097.1	231
PcM_00548	MitchamPear_201207_095139	Y	GBXL01095031.1	216
PcM_00549	MitchamPear_201207_093689	Y	GBXL01093584.1	220
PcM_00550	MitchamPear_201207_095785	Y	GBXL01095675.1	214
PcM_00551	MitchamPear_201207_085676	Y	GBXL01085591.1	247
PcM_00552	MitchamPear_201207_081712	Y	GBXL01081630.1	263
PcM_00553	MitchamPear_201207_099014	Y	GBXL01098898.1	206
PcM_00554	MitchamPear_201207_073085	Y	GBXL01073022.1	303
PcM_00555	MitchamPear_201207_055790	Y	GBXL01055759.1	438
PcM_00556	MitchamPear_201207_042711	Y	GBXL01042700.1	644
PcM_00557	MitchamPear_201207_081601	Y	GBXL01081519.1	263
PcM_00558	MitchamPear_201207_097981	Y	GBXL01097866.1	209
PcM_00559	MitchamPear_201207_091535	Y	GBXL01091436.1	227
PcM_00560	MitchamPear_201207_084949	Y	GBXL01084865.1	250
PcM_00561	MitchamPear_201207_095436	Y	GBXL01095328.1	215
PcM_00562	MitchamPear_201207_075674	Y	GBXL01075603.1	290
PcM_00563	MitchamPear_201207_064915	Y	GBXL01064870.1	356
PcM_00564	MitchamPear_201207_097623	Y	GBXL01097510.1	210
PcM_00565	MitchamPear_201207_081895	Y	GBXL01081813.1	262
PcM_00566	MitchamPear_201207_080376	Y	GBXL01080296.1	268
PcM_00567	MitchamPear_201207_087581	Y	GBXL01087495.1	240
PcM_00568	MitchamPear_201207_076923	Y	GBXL01076849.1	284
PcM_00569	MitchamPear_201207_074019	Y	GBXL01073953.1	298					XP_002263876.2	PREDICTED: uncharacterized protein LOC100261268 [Vitis vinifera]	79	1e-16
PcM_00570	MitchamPear_201207_070303	Y	GBXL01070246.1	319	AT4G23160.1	cysteine-rich RLK (RECEPTOR-like protein kinase) 8	90	1e-21	XP_002489126.1	hypothetical protein SORBIDRAFT_0019s003280, partial [Sorghum bicolor]	125	1e-32
PcM_00571	MitchamPear_201207_075520	Y	GBXL01075449.1	291
PcM_00572	MitchamPear_201207_097643	Y	GBXL01097530.1	210
PcM_00573	MitchamPear_201207_072361	Y	GBXL01072301.1	307
PcM_00574	MitchamPear_201207_097288	Y	GBXL01097176.1	211					XP_008356185.1	PREDICTED: histidine--tRNA ligase, cytoplasmic-like isoform X1 [Malus domestica]	59.3	1e-09
PcM_00575	MitchamPear_201207_068730	Y	GBXL01068678.1	329
PcM_00576	MitchamPear_201207_041586	Y	GBXL01041575.1	670
PcM_00577	MitchamPear_201207_094878	Y	GBXL01094771.1	217
PcM_00578	MitchamPear_201207_072306	Y	GBXL01072246.1	308
PcM_00579	MitchamPear_201207_030770	Y	GBXL01030764.1	993
PcM_00580	MitchamPear_201207_099569	Y	GBXL01099453.1	205
PcM_00581	MitchamPear_201207_065674	Y	GBXL01065626.1	350
PcM_00582	MitchamPear_201207_086713	Y	GBXL01086627.1	243
PcM_00583	MitchamPear_201207_048419	Y	GBXL01048401.1	535
PcM_00584	MitchamPear_201207_087218	Y	GBXL01087132.1	241
PcM_00585	MitchamPear_201207_087335	Y	GBXL01087249.1	241
PcM_00586	MitchamPear_201207_087315	Y	GBXL01087229.1	241
PcM_00587	MitchamPear_201207_072620	Y	GBXL01072559.1	306					XP_003597696.1	Ankyrin repeat-containing protein [Medicago truncatula]	94	7e-22
PcM_00588	MitchamPear_201207_087034	Y	GBXL01086948.1	242
PcM_00589	MitchamPear_201207_086655	Y	GBXL01086569.1	243
PcM_00590	MitchamPear_201207_093413	Y	GBXL01093309.1	221
PcM_00591	MitchamPear_201207_096952	Y	GBXL01096840.1	211
PcM_00592	MitchamPear_201207_086765	Y	GBXL01086679.1	243
PcM_00593	MitchamPear_201207_089354	Y	GBXL01089264.1	234	AT5G21920.1	YGGT family protein	83	1e-20	NP_001240890.1	uncharacterized protein LOC100791676 [Glycine max]	94	2e-23
PcM_00594	MitchamPear_201207_090592	Y	GBXL01090496.1	230
PcM_00595	MitchamPear_201207_081005	Y	GBXL01080924.1	265	AT5G23960.2	terpene synthase 21	64	4e-13	XP_003634696.1	PREDICTED: (-)-germacrene D synthase [Vitis vinifera]	99	4e-24
PcM_00596	MitchamPear_201207_066672	Y	GBXL01066621.1	343					XP_009379645.1	PREDICTED: uncharacterized protein LOC103968041 [Pyrus x bretschneideri]	153	6e-45
PcM_00597	MitchamPear_201207_067318	Y	GBXL01067267.1	338	AT1G19190.1	alpha/beta-Hydrolases superfamily protein	92	4e-23	XP_003592446.1	Hormone-sensitive lipase [Medicago truncatula]	137	1e-38
PcM_00598	MitchamPear_201207_082662	Y	GBXL01082579.1	259
PcM_00599	MitchamPear_201207_085266	Y	GBXL01085182.1	249
PcM_00600	MitchamPear_201207_090222	Y	GBXL01090126.1	231					XP_009338916.1	PREDICTED: uncharacterized protein LOC103931219 [Pyrus x bretschneideri]	118	5e-31
PcM_00601	MitchamPear_201207_047417	Y	GBXL01047400.1	552
PcM_00602	MitchamPear_201207_094583	Y	GBXL01094476.1	218
PcM_00603	MitchamPear_201207_097684	Y	GBXL01097571.1	209
PcM_00604	MitchamPear_201207_079352	Y	GBXL01079275.1	272
PcM_00605	MitchamPear_201207_089668	Y	GBXL01089576.1	233
PcM_00606	MitchamPear_201207_091253	Y	GBXL01091155.1	228
PcM_00607	MitchamPear_201207_080961	Y	GBXL01080880.1	266	AT3G14630.1	cytochrome P450, family 72, subfamily A, polypeptide 9	89	1e-21	XP_002516130.1	cytochrome P450, putative [Ricinus communis]	124	3e-33
PcM_00608	MitchamPear_201207_091286	Y	GBXL01091188.1	228					XP_009355680.1	PREDICTED: (-)-alpha-pinene synthase-like [Pyrus x bretschneideri]	127	1e-33
PcM_00609	MitchamPear_201207_072450	Y	GBXL01072390.1	307	AT2G22720.3	SPT2 chromatin protein	45.8	2e-06	XP_003516277.1	PREDICTED: uncharacterized protein LOC100776977 [Glycine max]	67	9e-13
PcM_00610	MitchamPear_201207_089728	Y	GBXL01089636.1	233
PcM_00611	MitchamPear_201207_073847	Y	GBXL01073782.1	299
PcM_00612	MitchamPear_201207_094224	Y	GBXL01094117.1	219
PcM_00613	MitchamPear_201207_089208	Y	GBXL01089118.1	235
PcM_00614	MitchamPear_201207_089940	Y	GBXL01089848.1	232
PcM_00615	MitchamPear_201207_086873	Y	GBXL01086787.1	243	AT3G18170.1	Glycosyltransferase family 61 protein	62	1e-12	XP_002317893.1	predicted protein [Populus trichocarpa]	77	6e-17
PcM_00616	MitchamPear_201207_098705	Y	GBXL01098589.1	207
PcM_00617	MitchamPear_201207_069517	Y	GBXL01069461.1	324
PcM_00618	MitchamPear_201207_090004	Y	GBXL01089912.1	232
PcM_00619	MitchamPear_201207_067865	Y	GBXL01067813.1	335
PcM_00620	MitchamPear_201207_098003	Y	GBXL01097888.1	209
PcM_00621	MitchamPear_201207_099885	Y	GBXL01099766.1	204
PcM_00622	MitchamPear_201207_046176	Y	GBXL01046160.1	575
PcM_00623	MitchamPear_201207_094436	Y	GBXL01094329.1	218
PcM_00624	MitchamPear_201207_070137	Y	GBXL01070080.1	320
PcM_00625	MitchamPear_201207_081021	Y	GBXL01080940.1	265					XP_008360175.1	PREDICTED: uncharacterized protein LOC103423877 [Malus domestica]	105	2e-25
PcM_00626	MitchamPear_201207_068314	Y	GBXL01068262.1	332	AT1G78610.1	mechanosensitive channel of small conductance-like 6	57.8	2e-10	XP_002278315.1	PREDICTED: uncharacterized protein At5g12080 [Vitis vinifera]	99	1e-23
PcM_00627	MitchamPear_201207_079875	Y	GBXL01079795.1	270
PcM_00628	MitchamPear_201207_071942	Y	GBXL01071882.1	310	AT1G54730.2	Major facilitator superfamily protein	37.4	4e-06	XP_009373999.1	PREDICTED: sugar transporter ERD6-like 5 [Pyrus x bretschneideri]	74.3	6e-20
PcM_00629	MitchamPear_201207_097818	Y	GBXL01097704.1	209
PcM_00630	MitchamPear_201207_078222	Y	GBXL01078146.1	277
PcM_00631	MitchamPear_201207_078340	Y	GBXL01078264.1	277	AT3G55770.5	GATA type zinc finger transcription factor family protein	99	2e-26	XP_002298048.1	predicted protein [Populus trichocarpa]	105	7e-28
PcM_00632	MitchamPear_201207_076120	Y	GBXL01076048.1	288
PcM_00633	MitchamPear_201207_078081	Y	GBXL01078005.1	278
PcM_00634	MitchamPear_201207_063640	Y	GBXL01063597.1	365	AT1G31120.1	K+ uptake permease 10	203	1e-61	XP_002523651.1	Potassium transporter, putative [Ricinus communis]	204	1e-61
PcM_00635	MitchamPear_201207_086363	Y	GBXL01086278.1	245
PcM_00636	MitchamPear_201207_078664	Y	GBXL01078587.1	275
PcM_00637	MitchamPear_201207_077430	Y	GBXL01077355.1	281
PcM_00638	MitchamPear_201207_052598	Y	GBXL01052572.1	476
PcM_00639	MitchamPear_201207_096142	Y	GBXL01096032.1	213
PcM_00640	MitchamPear_201207_091133	Y	GBXL01091036.1	228
PcM_00641	MitchamPear_201207_074055	Y	GBXL01073989.1	298					XP_008345145.1	PREDICTED: LOW QUALITY PROTEIN: uncharacterized protein LOC103408058 [Malus domestica]	107	9e-26
PcM_00642	MitchamPear_201207_099696	Y	GBXL01099580.1	204
PcM_00643	MitchamPear_201207_077267	Y	GBXL01077192.1	282
PcM_00644	MitchamPear_201207_056904	Y	GBXL01056869.1	427
PcM_00645	MitchamPear_201207_044596	Y	GBXL01044582.1	604
PcM_00646	MitchamPear_201207_092210	Y	GBXL01092108.1	225
PcM_00647	MitchamPear_201207_078252	Y	GBXL01078176.1	277
PcM_00648	MitchamPear_201207_082118	Y	GBXL01082036.1	261
PcM_00649	MitchamPear_201207_098657	Y	GBXL01098541.1	207
PcM_00650	MitchamPear_201207_075784	Y	GBXL01075713.1	289
PcM_00651	MitchamPear_201207_066243	Y	GBXL01066193.1	346					XP_008363328.1	PREDICTED: uncharacterized protein LOC103427031 [Malus domestica]	71.2	1e-19
PcM_00652	MitchamPear_201207_070142	Y	GBXL01070085.1	320
PcM_00653	MitchamPear_201207_086081	Y	GBXL01085996.1	246
PcM_00654	MitchamPear_201207_084809	Y	GBXL01084725.1	250
PcM_00655	MitchamPear_201207_100152	Y	GBXL01100033.1	203
PcM_00656	MitchamPear_201207_080741	Y	GBXL01080660.1	266
PcM_00657	MitchamPear_201207_097080	Y	GBXL01096968.1	211
PcM_00658	MitchamPear_201207_056046	Y	GBXL01056013.1	436
PcM_00659	MitchamPear_201207_067459	Y	GBXL01067408.1	337	AT5G24600.2	Protein of unknown function, DUF599	163	1e-50	NP_001190384.1	uncharacterized protein [Arabidopsis thaliana]	163	2e-49
PcM_00660	MitchamPear_201207_036219	Y	GBXL01036211.1	810	AT1G63910.1	myb domain protein 103	286	2e-94	XP_003538297.1	PREDICTED: uncharacterized protein LOC100794601 [Glycine max]	351	3e-119
PcM_00661	MitchamPear_201207_092890	Y	GBXL01092787.1	223	AT4G22970.2	homolog of separase	50.1	5e-08	XP_003532977.1	PREDICTED: uncharacterized protein LOC100791010 [Glycine max]	71	3e-14
PcM_00662	MitchamPear_201207_073740	Y	GBXL01073675.1	300
PcM_00663	MitchamPear_201207_065532	Y	GBXL01065485.1	351
PcM_00664	MitchamPear_201207_095324	Y	GBXL01095216.1	216
PcM_00665	MitchamPear_201207_055281	Y	GBXL01055251.1	444
PcM_00666	MitchamPear_201207_095177	Y	GBXL01095069.1	216
PcM_00667	MitchamPear_201207_085132	Y	GBXL01085048.1	249
PcM_00668	MitchamPear_201207_085800	Y	GBXL01085715.1	247
PcM_00669	MitchamPear_201207_096424	Y	GBXL01096313.1	213	AT4G25810.1	xyloglucan endotransglycosylase 6	129	8e-38	XP_002526229.1	conserved hypothetical protein [Ricinus communis]	143	7e-42
PcM_00670	MitchamPear_201207_086143	Y	GBXL01086058.1	245
PcM_00671	MitchamPear_201207_056488	Y	GBXL01056454.1	431					XP_007214260.1	hypothetical protein PRUPE_ppa024839mg [Prunus persica]	84.7	9e-19
PcM_00672	MitchamPear_201207_070288	Y	GBXL01070231.1	319
PcM_00673	MitchamPear_201207_055190	Y	GBXL01055161.1	445					XP_009355523.1	PREDICTED: disease resistance protein RGA2-like [Pyrus x bretschneideri]	85.5	2e-17
PcM_00674	MitchamPear_201207_086035	Y	GBXL01085950.1	246
PcM_00675	MitchamPear_201207_100825	Y	GBXL01100705.1	202	AT5G02880.1	ubiquitin-protein ligase 4	88	2e-21	XP_003541402.1	PREDICTED: E3 ubiquitin-protein ligase UPL4-like [Glycine max]	100	2e-24
PcM_00676	MitchamPear_201207_052079	Y	GBXL01052055.1	483
PcM_00677	MitchamPear_201207_065915	Y	GBXL01065866.1	348
PcM_00678	MitchamPear_201207_085823	Y	GBXL01085738.1	246
PcM_00679	MitchamPear_201207_093016	Y	GBXL01092913.1	222
PcM_00680	MitchamPear_201207_100224	Y	GBXL01100105.1	203
PcM_00681	MitchamPear_201207_087632	Y	GBXL01087545.1	240					XP_008365289.1	PREDICTED: probable WRKY transcription factor 9 isoform X2 [Malus domestica]	83.6	5e-18
PcM_00682	MitchamPear_201207_072246	Y	GBXL01072186.1	308
PcM_00683	MitchamPear_201207_094812	Y	GBXL01094705.1	217
PcM_00684	MitchamPear_201207_083057	Y	GBXL01082974.1	257
PcM_00685	MitchamPear_201207_077547	Y	GBXL01077472.1	281
PcM_00686	MitchamPear_201207_072689	Y	GBXL01072627.1	305					XP_008232066.1	PREDICTED: uncharacterized protein LOC103331226 [Prunus mume]	55.5	9e-09
PcM_00687	MitchamPear_201207_092554	Y	GBXL01092451.1	224
PcM_00688	MitchamPear_201207_069359	Y	GBXL01069303.1	325
PcM_00689	MitchamPear_201207_075935	Y	GBXL01075864.1	289
PcM_00690	MitchamPear_201207_092060	Y	GBXL01091960.1	225
PcM_00690	MitchamPear_201207_098940	N	GBXL01098824.1	206
PcM_00691	MitchamPear_201207_099432	Y	GBXL01099316.1	205					XP_009349762.1	PREDICTED: cyclic nucleotide-gated ion channel 1-like [Pyrus x bretschneideri]	53.9	7e-08
PcM_00692	MitchamPear_201207_083418	Y	GBXL01083334.1	256	AT4G12300.1	cytochrome P450, family 706, subfamily A, polypeptide 4	101	4e-26	XP_002329896.1	predicted protein [Populus trichocarpa]	103	9e-26
PcM_00693	MitchamPear_201207_078985	Y	GBXL01078908.1	274
PcM_00694	MitchamPear_201207_094463	Y	GBXL01094356.1	218					XP_008364643.1	PREDICTED: uncharacterized protein LOC103428315 [Malus domestica]	82.8	4e-19
PcM_00695	MitchamPear_201207_076053	Y	GBXL01075981.1	288
PcM_00696	MitchamPear_201207_093189	Y	GBXL01093086.1	222
PcM_00697	MitchamPear_201207_084222	Y	GBXL01084138.1	252
PcM_00698	MitchamPear_201207_077905	Y	GBXL01077829.1	279					XP_008372122.1	PREDICTED: RNA-binding motif protein, X chromosome-like [Malus domestica]	47.4	4e-06
PcM_00699	MitchamPear_201207_093753	Y	GBXL01093648.1	220
PcM_00700	MitchamPear_201207_057090	Y	GBXL01057055.1	425
PcM_00701	MitchamPear_201207_048556	Y	GBXL01048538.1	533
PcM_00702	MitchamPear_201207_077782	Y	GBXL01077706.1	280
PcM_00703	MitchamPear_201207_065748	Y	GBXL01065699.1	349
PcM_00704	MitchamPear_201207_064962	Y	GBXL01064917.1	355
PcM_00705	MitchamPear_201207_045626	Y	GBXL01045610.1	585	AT5G24080.1	Protein kinase superfamily protein	73	8e-29	XP_002283069.1	PREDICTED: putative receptor protein kinase ZmPK1 [Vitis vinifera]	113	2e-48
PcM_00706	MitchamPear_201207_100432	Y	GBXL01100313.1	202
PcM_00707	MitchamPear_201207_097120	Y	GBXL01097008.1	211
PcM_00708	MitchamPear_201207_069673	Y	GBXL01069617.1	323
PcM_00709	MitchamPear_201207_090899	Y	GBXL01090802.1	229
PcM_00710	MitchamPear_201207_086309	Y	GBXL01086224.1	245	AT1G71220.1	UDP-glucose:glycoprotein glucosyltransferases;transferases, transferring hexosyl groups;transferases, transferring glycosyl groups	80	2e-18	XP_002268972.1	PREDICTED: UDP-glucose:glycoprotein glucosyltransferase-like [Vitis vinifera]	108	5e-27
PcM_00711	MitchamPear_201207_033479	Y	GBXL01033471.1	896
PcM_00712	MitchamPear_201207_077376	Y	GBXL01077301.1	281
PcM_00713	MitchamPear_201207_054590	Y	GBXL01054562.1	452
PcM_00714	MitchamPear_201207_065050	Y	GBXL01065004.1	355
PcM_00715	MitchamPear_201207_076224	Y	GBXL01076151.1	287
PcM_00716	MitchamPear_201207_094485	Y	GBXL01094378.1	218
PcM_00717	MitchamPear_201207_075929	Y	GBXL01075858.1	289	AT4G37430.1	cytochrome P450, family 91, subfamily A, polypeptide 2	115	4e-31	XP_003632508.1	PREDICTED: LOW QUALITY PROTEIN: isoflavone 2'-hydroxylase-like [Vitis vinifera]	121	3e-32
PcM_00718	MitchamPear_201207_088149	Y	GBXL01088060.1	238
PcM_00719	MitchamPear_201207_097720	Y	GBXL01097606.1	209
PcM_00720	MitchamPear_201207_054743	Y	GBXL01054715.1	450	AT5G14760.1	L-aspartate oxidase	47.4	1e-06	XP_009334077.1	PREDICTED: L-aspartate oxidase, chloroplastic-like [Pyrus x bretschneideri]	57	5e-08
PcM_00721	MitchamPear_201207_098515	Y	GBXL01098399.1	207	AT5G57480.1	P-loop containing nucleoside triphosphate hydrolases superfamily protein	140	2e-40	NP_200556.1	AAA-type ATPase family protein [Arabidopsis thaliana]	140	2e-39
PcM_00722	MitchamPear_201207_099309	Y	GBXL01099193.1	205
PcM_00723	MitchamPear_201207_100219	Y	GBXL01100100.1	203	AT1G79760.1	downstream target of AGL15-4	67	1e-14	XP_002299737.1	predicted protein [Populus trichocarpa]	112	3e-30
PcM_00724	MitchamPear_201207_059618	Y	GBXL01059579.1	400					XP_008345535.1	PREDICTED: uncharacterized protein LOC103408462 [Malus domestica]	82	2e-17
PcM_00725	MitchamPear_201207_097419	Y	GBXL01097307.1	210
PcM_00726	MitchamPear_201207_080634	Y	GBXL01080553.1	267	AT3G51790.1	transmembrane protein G1P-related 1	55	6e-17	XP_002877824.1	hypothetical protein ARALYDRAFT_485534 [Arabidopsis lyrata subsp. lyrata]	55	8e-16
PcM_00727	MitchamPear_201207_084656	Y	GBXL01084572.1	251
PcM_00728	MitchamPear_201207_082132	Y	GBXL01082050.1	261
PcM_00729	MitchamPear_201207_066133	Y	GBXL01066083.1	347
PcM_00730	MitchamPear_201207_090434	Y	GBXL01090338.1	230	AT1G78160.1	pumilio 7	63	1e-12	XP_002302423.1	predicted protein [Populus trichocarpa]	100	4e-25
PcM_00731	MitchamPear_201207_080057	Y	GBXL01079977.1	269
PcM_00732	MitchamPear_201207_069545	Y	GBXL01069489.1	324
PcM_00733	MitchamPear_201207_091649	Y	GBXL01091550.1	227
PcM_00734	MitchamPear_201207_072613	Y	GBXL01072552.1	306
PcM_00735	MitchamPear_201207_100139	Y	GBXL01100020.1	203
PcM_00736	MitchamPear_201207_063880	Y	GBXL01063837.1	364
PcM_00737	MitchamPear_201207_044228	Y	GBXL01044214.1	612					NP_001175365.1	Os08g0123950, partial [Oryza sativa Japonica Group]	146	7e-39
PcM_00738	MitchamPear_201207_078528	Y	GBXL01078451.1	276
PcM_00739	MitchamPear_201207_066101	Y	GBXL01066051.1	347
PcM_00740	MitchamPear_201207_074290	Y	GBXL01074222.1	297
PcM_00741	MitchamPear_201207_090796	Y	GBXL01090699.1	229
PcM_00742	MitchamPear_201207_099283	Y	GBXL01099167.1	205
PcM_00743	MitchamPear_201207_056344	Y	GBXL01056310.1	432
PcM_00744	MitchamPear_201207_066463	Y	GBXL01066413.1	344
PcM_00745	MitchamPear_201207_089566	Y	GBXL01089474.1	233
PcM_00746	MitchamPear_201207_083479	Y	GBXL01083395.1	255
PcM_00747	MitchamPear_201207_093467	Y	GBXL01093363.1	221
PcM_00748	MitchamPear_201207_054978	Y	GBXL01054949.1	447
PcM_00749	MitchamPear_201207_091904	Y	GBXL01091804.1	226
PcM_00750	MitchamPear_201207_097305	Y	GBXL01097193.1	210
PcM_00751	MitchamPear_201207_088924	Y	GBXL01088835.1	235					XP_009349710.1	PREDICTED: uncharacterized protein LOC103941243, partial [Pyrus x bretschneideri]	62.4	6e-11
PcM_00752	MitchamPear_201207_093637	Y	GBXL01093532.1	220
PcM_00753	MitchamPear_201207_073365	Y	GBXL01073301.1	302
PcM_00754	MitchamPear_201207_066821	Y	GBXL01066770.1	342
PcM_00755	MitchamPear_201207_084695	Y	GBXL01084611.1	251	AT4G23160.1	cysteine-rich RLK (RECEPTOR-like protein kinase) 8	45	7e-13	XP_002489303.1	hypothetical protein SORBIDRAFT_0010s005460 [Sorghum bicolor]	58	4e-15
PcM_00756	MitchamPear_201207_095473	Y	GBXL01095365.1	215
PcM_00757	MitchamPear_201207_094340	Y	GBXL01094233.1	218
PcM_00758	MitchamPear_201207_080290	Y	GBXL01080210.1	268
PcM_00759	MitchamPear_201207_100605	Y	GBXL01100486.1	202
PcM_00760	MitchamPear_201207_065893	Y	GBXL01065844.1	348
PcM_00761	MitchamPear_201207_080866	Y	GBXL01080785.1	266
PcM_00762	MitchamPear_201207_068354	Y	GBXL01068302.1	331
PcM_00763	MitchamPear_201207_048363	Y	GBXL01048345.1	536
PcM_00764	MitchamPear_201207_088724	Y	GBXL01088635.1	236
PcM_00765	MitchamPear_201207_064717	Y	GBXL01064672.1	357
PcM_00766	MitchamPear_201207_082964	Y	GBXL01082881.1	258
PcM_00767	MitchamPear_201207_082277	Y	GBXL01082195.1	260
PcM_00768	MitchamPear_201207_079038	Y	GBXL01078961.1	274	AT4G25740.2	RNA binding Plectin/S10 domain-containing protein	80	9e-20	NP_001169146.1	uncharacterized protein LOC100382991 [Zea mays]	137	1e-40
PcM_00769	MitchamPear_201207_084410	Y	GBXL01084326.1	252					XP_008365160.1	PREDICTED: uncharacterized protein LOC103428820 [Malus domestica]	114	2e-31
PcM_00770	MitchamPear_201207_071371	Y	GBXL01071312.1	313
PcM_00771	MitchamPear_201207_089163	Y	GBXL01089073.1	235	AT3G57000.1	nucleolar essential protein-related	90	6e-23	XP_003550594.1	PREDICTED: uncharacterized protein LOC100787336 [Glycine max]	107	2e-27
PcM_00772	MitchamPear_201207_082111	Y	GBXL01082029.1	261
PcM_00773	MitchamPear_201207_096162	Y	GBXL01096052.1	213
PcM_00774	MitchamPear_201207_098697	Y	GBXL01098581.1	207
PcM_00775	MitchamPear_201207_087617	Y	GBXL01087530.1	240
PcM_00776	MitchamPear_201207_080540	Y	GBXL01080460.1	267					XP_008388822.1	PREDICTED: AP2-like ethylene-responsive transcription factor BBM1 [Malus domestica]	174	4e-50
PcM_00777	MitchamPear_201207_092566	Y	GBXL01092463.1	224
PcM_00778	MitchamPear_201207_077331	Y	GBXL01077256.1	282
PcM_00779	MitchamPear_201207_077588	Y	GBXL01077513.1	280
PcM_00780	MitchamPear_201207_060123	Y	GBXL01060084.1	395	AT4G33110.2	S-adenosyl-L-methionine-dependent methyltransferases superfamily protein	88	2e-21	XP_002324742.1	predicted protein [Populus trichocarpa]	103	8e-26
PcM_00781	MitchamPear_201207_073006	Y	GBXL01072943.1	304
PcM_00782	MitchamPear_201207_080202	Y	GBXL01080122.1	269
PcM_00783	MitchamPear_201207_041448	Y	GBXL01041437.1	673
PcM_00784	MitchamPear_201207_081360	Y	GBXL01081278.1	264
PcM_00785	MitchamPear_201207_077932	Y	GBXL01077856.1	279
PcM_00786	MitchamPear_201207_077077	Y	GBXL01077002.1	283
PcM_00787	MitchamPear_201207_058408	Y	GBXL01058371.1	411
PcM_00788	MitchamPear_201207_095295	Y	GBXL01095187.1	216					XP_009343172.1	PREDICTED: DNA polymerase alpha catalytic subunit-like [Pyrus x bretschneideri]	140	2e-37
PcM_00789	MitchamPear_201207_074429	Y	GBXL01074360.1	296	AT4G04450.1	WRKY family transcription factor	60	1e-11	XP_002279019.2	PREDICTED: probable WRKY transcription factor 42-like [Vitis vinifera]	93	7e-22
PcM_00790	MitchamPear_201207_067668	Y	GBXL01067616.1	336
PcM_00791	MitchamPear_201207_079500	Y	GBXL01079422.1	272					XP_009340165.1	PREDICTED: LRR receptor-like serine/threonine-protein kinase GSO2 isoform X2 [Pyrus x bretschneideri]	60.8	8e-10
PcM_00792	MitchamPear_201207_038180	Y	GBXL01038171.1	754	AT4G10300.1	RmlC-like cupins superfamily protein	175	2e-54	NP_001238309.1	uncharacterized protein LOC100527331 [Glycine max]	186	6e-58
PcM_00793	MitchamPear_201207_084114	Y	GBXL01084030.1	253
PcM_00794	MitchamPear_201207_054307	Y	GBXL01054279.1	455	AT1G27620.1	HXXXD-type acyl-transferase family protein	246	6e-80	XP_002307677.1	predicted protein, partial [Populus trichocarpa]	267	3e-87
PcM_00795	MitchamPear_201207_076970	Y	GBXL01076896.1	283
PcM_00796	MitchamPear_201207_101129	Y	GBXL01101009.1	201	AT4G23160.1	cysteine-rich RLK (RECEPTOR-like protein kinase) 8	59	2e-11	XP_003597218.1	Beta-galactosidase [Medicago truncatula]	89	1e-20
PcM_00797	MitchamPear_201207_060305	Y	GBXL01060266.1	393	AT4G10770.1	oligopeptide transporter 7	60	3e-11	XP_003555686.1	PREDICTED: oligopeptide transporter 7-like [Glycine max]	68	9e-13
PcM_00798	MitchamPear_201207_100696	Y	GBXL01100577.1	202
PcM_00799	MitchamPear_201207_085425	Y	GBXL01085341.1	248
PcM_00800	MitchamPear_201207_039095	Y	GBXL01039085.1	730	AT4G31160.1	DDB1-CUL4 associated factor 1	71.2	8e-14	XP_002280997.2	PREDICTED: DDB1- and CUL4-associated factor homolog 1-like [Vitis vinifera]	85	3e-17
PcM_00800	MitchamPear_201207_044079	N	GBXL01044066.1	615
PcM_00801	MitchamPear_201207_079289	Y	GBXL01079212.1	272
PcM_00802	MitchamPear_201207_081977	Y	GBXL01081895.1	262
PcM_00803	MitchamPear_201207_080882	Y	GBXL01080801.1	266
PcM_00804	MitchamPear_201207_078114	Y	GBXL01078038.1	278
PcM_00805	MitchamPear_201207_100164	Y	GBXL01100045.1	203
PcM_00806	MitchamPear_201207_078973	Y	GBXL01078896.1	274					XP_002326619.1	predicted protein [Populus trichocarpa]	85	5e-19
PcM_00807	MitchamPear_201207_047558	Y	GBXL01047541.1	550
PcM_00808	MitchamPear_201207_081221	Y	GBXL01081140.1	264					XP_009369778.1	PREDICTED: TMV resistance protein N-like [Pyrus x bretschneideri]	146	1e-39
PcM_00809	MitchamPear_201207_081585	Y	GBXL01081503.1	263
PcM_00810	MitchamPear_201207_075994	Y	GBXL01075923.1	288
PcM_00811	MitchamPear_201207_062317	Y	GBXL01062275.1	376
PcM_00812	MitchamPear_201207_049368	Y	GBXL01049349.1	520
PcM_00813	MitchamPear_201207_039268	Y	GBXL01039258.1	726
PcM_00814	MitchamPear_201207_092504	Y	GBXL01092401.1	224
PcM_00815	MitchamPear_201207_083639	Y	GBXL01083555.1	255
PcM_00816	MitchamPear_201207_066350	Y	GBXL01066300.1	345					XP_009348875.1	PREDICTED: ethylene-responsive transcription factor ABR1-like [Pyrus x bretschneideri]	113	8e-29
PcM_00817	MitchamPear_201207_053732	Y	GBXL01053705.1	462					XP_008227720.1	PREDICTED: putative ribonuclease H protein At1g65750 [Prunus mume]	84	8e-18
PcM_00818	MitchamPear_201207_064184	Y	GBXL01064140.1	361
PcM_00819	MitchamPear_201207_082955	Y	GBXL01082872.1	258
PcM_00820	MitchamPear_201207_077778	Y	GBXL01077702.1	280
PcM_00821	MitchamPear_201207_075011	Y	GBXL01074941.1	293
PcM_00822	MitchamPear_201207_096938	Y	GBXL01096826.1	211
PcM_00823	MitchamPear_201207_072077	Y	GBXL01072017.1	309
PcM_00824	MitchamPear_201207_098297	Y	GBXL01098181.1	208
PcM_00825	MitchamPear_201207_099273	Y	GBXL01099157.1	205
PcM_00826	MitchamPear_201207_099115	Y	GBXL01098999.1	206
PcM_00827	MitchamPear_201207_081805	Y	GBXL01081723.1	262
PcM_00828	MitchamPear_201207_082811	Y	GBXL01082728.1	258
PcM_00829	MitchamPear_201207_085428	Y	GBXL01085344.1	248
PcM_00830	MitchamPear_201207_064304	Y	GBXL01064260.1	360
PcM_00831	MitchamPear_201207_081402	Y	GBXL01081320.1	264
PcM_00832	MitchamPear_201207_052805	Y	GBXL01052779.1	473
PcM_00833	MitchamPear_201207_100231	Y	GBXL01100112.1	203	AT1G63440.1	heavy metal atpase 5	91	1e-22	XP_003532408.1	PREDICTED: putative copper-transporting ATPase 3-like [Glycine max]	95	1e-22
PcM_00834	MitchamPear_201207_053366	Y	GBXL01053339.1	466
PcM_00835	MitchamPear_201207_086975	Y	GBXL01086889.1	242
PcM_00836	MitchamPear_201207_085167	Y	GBXL01085083.1	249
PcM_00837	MitchamPear_201207_076696	Y	GBXL01076623.1	285
PcM_00838	MitchamPear_201207_087362	Y	GBXL01087276.1	241
PcM_00839	MitchamPear_201207_078711	Y	GBXL01078634.1	275
PcM_00840	MitchamPear_201207_095615	Y	GBXL01095506.1	215
PcM_00841	MitchamPear_201207_070317	Y	GBXL01070260.1	319
PcM_00842	MitchamPear_201207_082618	Y	GBXL01082535.1	259					XP_008345071.1	PREDICTED: uncharacterized protein LOC103407977 [Malus domestica]	72.8	2e-14
PcM_00843	MitchamPear_201207_101048	Y	GBXL01100928.1	201					XP_002336027.1	cc-nbs-lrr resistance protein [Populus trichocarpa]	78	1e-16
PcM_00844	MitchamPear_201207_070476	Y	GBXL01070419.1	318
PcM_00845	MitchamPear_201207_064156	Y	GBXL01064112.1	362
PcM_00846	MitchamPear_201207_093670	Y	GBXL01093565.1	220
PcM_00847	MitchamPear_201207_089625	Y	GBXL01089533.1	233
PcM_00848	MitchamPear_201207_086043	Y	GBXL01085958.1	246
PcM_00849	MitchamPear_201207_008352	Y	GBXL01008350.1	2347	AT5G54250.2	cyclic nucleotide-gated cation channel 4	1045	0	XP_002525760.1	Cyclic nucleotide-gated ion channel, putative [Ricinus communis]	1157	0
PcM_00850	MitchamPear_201207_081488	Y	GBXL01081406.1	263
PcM_00851	MitchamPear_201207_064664	Y	GBXL01064619.1	357
PcM_00852	MitchamPear_201207_088288	Y	GBXL01088199.1	238
PcM_00853	MitchamPear_201207_067519	Y	GBXL01067468.1	337
PcM_00854	MitchamPear_201207_096652	Y	GBXL01096541.1	212
PcM_00855	MitchamPear_201207_045211	Y	GBXL01045196.1	592
PcM_00856	MitchamPear_201207_096712	Y	GBXL01096601.1	212
PcM_00857	MitchamPear_201207_082827	Y	GBXL01082744.1	258
PcM_00858	MitchamPear_201207_093025	Y	GBXL01092922.1	222					XP_009371671.1	PREDICTED: probable adenylate kinase 7, mitochondrial [Pyrus x bretschneideri]	42	2e-07
PcM_00859	MitchamPear_201207_095880	Y	GBXL01095770.1	214
PcM_00860	MitchamPear_201207_086897	Y	GBXL01086811.1	243					XP_002467281.1	hypothetical protein SORBIDRAFT_01g022623, partial [Sorghum bicolor]	114	3e-32
PcM_00861	MitchamPear_201207_073568	Y	GBXL01073503.1	301
PcM_00862	MitchamPear_201207_051508	Y	GBXL01051486.1	490
PcM_00862	MitchamPear_201207_056579	N	GBXL01056545.1	430
PcM_00863	MitchamPear_201207_086820	Y	GBXL01086734.1	243
PcM_00864	MitchamPear_201207_084426	Y	GBXL01084342.1	252
PcM_00865	MitchamPear_201207_100474	Y	GBXL01100355.1	202
PcM_00866	MitchamPear_201207_060909	Y	GBXL01060867.1	388
PcM_00867	MitchamPear_201207_095542	Y	GBXL01095434.1	215
PcM_00868	MitchamPear_201207_055100	Y	GBXL01055071.1	446	AT1G11340.1	S-locus lectin protein kinase family protein	50.4	1e-07	XP_003532567.1	PREDICTED: G-type lectin S-receptor-like serine/threonine-protein kinase At1g11410-like [Glycine max]	65	2e-11
PcM_00868	MitchamPear_201207_063537	N	GBXL01063494.1	366
PcM_00869	MitchamPear_201207_073149	Y	GBXL01073086.1	303
PcM_00870	MitchamPear_201207_086272	Y	GBXL01086187.1	245
PcM_00871	MitchamPear_201207_090211	Y	GBXL01090115.1	231					XP_009357996.1	PREDICTED: histone-lysine N-methyltransferase SETD1B-like [Pyrus x bretschneideri]	156	3e-46
PcM_00872	MitchamPear_201207_096956	Y	GBXL01096844.1	211
PcM_00873	MitchamPear_201207_097569	Y	GBXL01097456.1	210
PcM_00874	MitchamPear_201207_095012	Y	GBXL01094904.1	217					XP_009364771.1	PREDICTED: selenoprotein O-like [Pyrus x bretschneideri]	49.3	2e-06
PcM_00875	MitchamPear_201207_100682	Y	GBXL01100563.1	202
PcM_00876	MitchamPear_201207_083050	Y	GBXL01082967.1	257
PcM_00877	MitchamPear_201207_096443	Y	GBXL01096332.1	213
PcM_00878	MitchamPear_201207_075283	Y	GBXL01075212.1	292
PcM_00879	MitchamPear_201207_099468	Y	GBXL01099352.1	205
PcM_00880	MitchamPear_201207_061559	Y	GBXL01061517.1	382
PcM_00881	MitchamPear_201207_080524	Y	GBXL01080444.1	267
PcM_00882	MitchamPear_201207_093747	Y	GBXL01093642.1	220
PcM_00883	MitchamPear_201207_085932	Y	GBXL01085847.1	246					XP_002309476.1	predicted protein [Populus trichocarpa]	127	9e-35
PcM_00884	MitchamPear_201207_083886	Y	GBXL01083802.1	254
PcM_00885	MitchamPear_201207_090862	Y	GBXL01090765.1	229					XP_003635226.1	PREDICTED: LOW QUALITY PROTEIN: leucine-rich repeat receptor-like protein kinase PXL1-like, partial [Vitis vinifera]	71	2e-14
PcM_00886	MitchamPear_201207_082817	Y	GBXL01082734.1	258
PcM_00887	MitchamPear_201207_079883	Y	GBXL01079803.1	270
PcM_00888	MitchamPear_201207_084041	Y	GBXL01083957.1	253
PcM_00889	MitchamPear_201207_100597	Y	GBXL01100478.1	202
PcM_00890	MitchamPear_201207_087534	Y	GBXL01087448.1	240
PcM_00891	MitchamPear_201207_085366	Y	GBXL01085282.1	248
PcM_00892	MitchamPear_201207_094939	Y	GBXL01094832.1	217
PcM_00893	MitchamPear_201207_073054	Y	GBXL01072991.1	303
PcM_00894	MitchamPear_201207_067180	Y	GBXL01067129.1	339					XP_008378998.1	PREDICTED: regulator of nonsense transcripts UPF3-like [Malus domestica]	44.3	1e-10
PcM_00895	MitchamPear_201207_076707	Y	GBXL01076634.1	285	ATMG01250.1	RNA-directed DNA polymerase (reverse transcriptase)	73	1e-17	XP_002454941.1	hypothetical protein SORBIDRAFT_03g001780 [Sorghum bicolor]	90	6e-21
PcM_00896	MitchamPear_201207_094451	Y	GBXL01094344.1	218	AT1G54560.1	Myosin family protein with Dil domain	127	7e-35	XP_002263591.2	PREDICTED: myosin-H heavy chain-like [Vitis vinifera]	134	5e-36
PcM_00897	MitchamPear_201207_096769	Y	GBXL01096658.1	212
PcM_00898	MitchamPear_201207_089263	Y	GBXL01089173.1	234
PcM_00899	MitchamPear_201207_096444	Y	GBXL01096333.1	213
PcM_00900	MitchamPear_201207_061480	Y	GBXL01061438.1	383
PcM_00901	MitchamPear_201207_091730	Y	GBXL01091631.1	226
PcM_00902	MitchamPear_201207_018335	Y	GBXL01018331.1	1584	AT2G35930.1	plant U-box 23	495	1e-171	XP_002267438.1	PREDICTED: E3 ubiquitin-protein ligase PUB23-like [Vitis vinifera]	549	0
PcM_00903	MitchamPear_201207_071806	Y	GBXL01071746.1	310
PcM_00904	MitchamPear_201207_094944	Y	GBXL01094837.1	217	AT1G27520.1	Glycosyl hydrolase family 47 protein	43.5	5e-06	XP_004299586.1	PREDICTED: probable alpha-mannosidase I MNS5 [Fragaria vesca subsp. vesca]	53.5	1e-07
PcM_00905	MitchamPear_201207_063061	Y	GBXL01063018.1	370					XP_009352258.1	PREDICTED: isoleucine--tRNA ligase, mitochondrial [Pyrus x bretschneideri]	53.1	7e-07
PcM_00906	MitchamPear_201207_075286	Y	GBXL01075215.1	292
PcM_00907	MitchamPear_201207_055826	Y	GBXL01055795.1	438
PcM_00908	MitchamPear_201207_099943	Y	GBXL01099824.1	204
PcM_00909	MitchamPear_201207_096586	Y	GBXL01096475.1	212
PcM_00910	MitchamPear_201207_097171	Y	GBXL01097059.1	211
PcM_00911	MitchamPear_201207_088777	Y	GBXL01088688.1	236
PcM_00912	MitchamPear_201207_051166	Y	GBXL01051145.1	494	AT5G14870.1	cyclic nucleotide-gated channel 18	114	4e-29	XP_003527812.1	PREDICTED: putative cyclic nucleotide-gated ion channel 18-like [Glycine max]	118	2e-29
PcM_00913	MitchamPear_201207_095059	Y	GBXL01094951.1	216
PcM_00914	MitchamPear_201207_015719	Y	GBXL01015715.1	1743	AT1G21270.1	wall-associated kinase 2	372	1e-118	XP_002520279.1	ATP binding protein, putative [Ricinus communis]	583	0
PcM_00915	MitchamPear_201207_059969	Y	GBXL01059930.1	396
PcM_00916	MitchamPear_201207_094935	Y	GBXL01094828.1	217					XP_009377808.1	PREDICTED: protein CASP [Pyrus x bretschneideri]	140	2e-38
PcM_00917	MitchamPear_201207_074447	Y	GBXL01074378.1	296
PcM_00918	MitchamPear_201207_075523	Y	GBXL01075452.1	291
PcM_00919	MitchamPear_201207_076128	Y	GBXL01076056.1	288
PcM_00920	MitchamPear_201207_081322	Y	GBXL01081240.1	264
PcM_00921	MitchamPear_201207_061905	Y	GBXL01061863.1	379					XP_009357774.1	PREDICTED: RING-H2 finger protein ATL52-like [Pyrus x bretschneideri]	120	9e-33
PcM_00922	MitchamPear_201207_095853	Y	GBXL01095743.1	214
PcM_00923	MitchamPear_201207_043008	Y	GBXL01042996.1	637
PcM_00924	MitchamPear_201207_087420	Y	GBXL01087334.1	241
PcM_00925	MitchamPear_201207_077044	Y	GBXL01076969.1	283
PcM_00926	MitchamPear_201207_061023	Y	GBXL01060981.1	387					XP_008377017.1	PREDICTED: probable F-box protein At1g44080 [Malus domestica]	70.1	5e-13
PcM_00927	MitchamPear_201207_096269	Y	GBXL01096159.1	213
PcM_00928	MitchamPear_201207_083235	Y	GBXL01083152.1	256
PcM_00929	MitchamPear_201207_080773	Y	GBXL01080692.1	266
PcM_00930	MitchamPear_201207_076332	Y	GBXL01076259.1	287
PcM_00931	MitchamPear_201207_085750	Y	GBXL01085665.1	247
PcM_00932	MitchamPear_201207_099927	Y	GBXL01099808.1	204
PcM_00933	MitchamPear_201207_070510	Y	GBXL01070453.1	318
PcM_00934	MitchamPear_201207_086076	Y	GBXL01085991.1	246
PcM_00935	MitchamPear_201207_086273	Y	GBXL01086188.1	245
PcM_00936	MitchamPear_201207_059554	Y	GBXL01059515.1	400
PcM_00937	MitchamPear_201207_091110	Y	GBXL01091013.1	228
PcM_00938	MitchamPear_201207_064535	Y	GBXL01064490.1	358
PcM_00939	MitchamPear_201207_080874	Y	GBXL01080793.1	266
PcM_00940	MitchamPear_201207_059711	Y	GBXL01059672.1	399					XP_003555650.1	PREDICTED: uncharacterized protein LOC100817175 [Glycine max]	88	4e-19
PcM_00942	MitchamPear_201207_094163	Y	GBXL01094056.1	219
PcM_00943	MitchamPear_201207_083454	Y	GBXL01083370.1	256
PcM_00944	MitchamPear_201207_099908	Y	GBXL01099789.1	204
PcM_00945	MitchamPear_201207_054710	Y	GBXL01054682.1	450
PcM_00946	MitchamPear_201207_078628	Y	GBXL01078551.1	276
PcM_00947	MitchamPear_201207_091780	Y	GBXL01091681.1	226
PcM_00948	MitchamPear_201207_098676	Y	GBXL01098560.1	207
PcM_00949	MitchamPear_201207_073122	Y	GBXL01073059.1	303
PcM_00950	MitchamPear_201207_093088	Y	GBXL01092985.1	222					XP_006372961.1	hypothetical protein POPTR_0017s06580g [Populus trichocarpa]	45.4	8e-06
PcM_00951	MitchamPear_201207_100460	Y	GBXL01100341.1	202
PcM_00952	MitchamPear_201207_091351	Y	GBXL01091253.1	227
PcM_00953	MitchamPear_201207_096902	Y	GBXL01096790.1	212
PcM_00954	MitchamPear_201207_083764	Y	GBXL01083680.1	254
PcM_00955	MitchamPear_201207_087907	Y	GBXL01087819.1	239
PcM_00956	MitchamPear_201207_082379	Y	GBXL01082297.1	260
PcM_00957	MitchamPear_201207_073728	Y	GBXL01073663.1	300
PcM_00958	MitchamPear_201207_090994	Y	GBXL01090897.1	229					XP_008356102.1	PREDICTED: uncharacterized protein LOC103419752 [Malus domestica]	83.2	1e-17
PcM_00959	MitchamPear_201207_083220	Y	GBXL01083137.1	256
PcM_00960	MitchamPear_201207_067695	Y	GBXL01067643.1	336
PcM_00961	MitchamPear_201207_080042	Y	GBXL01079962.1	269
PcM_00962	MitchamPear_201207_072882	Y	GBXL01072819.1	304
PcM_00963	MitchamPear_201207_043154	Y	GBXL01043142.1	635
PcM_00964	MitchamPear_201207_097955	Y	GBXL01097840.1	209
PcM_00965	MitchamPear_201207_098909	Y	GBXL01098793.1	206
PcM_00966	MitchamPear_201207_096746	Y	GBXL01096635.1	212
PcM_00967	MitchamPear_201207_065296	Y	GBXL01065249.1	353
PcM_00968	MitchamPear_201207_068748	Y	GBXL01068696.1	329
PcM_00969	MitchamPear_201207_079522	Y	GBXL01079444.1	271	AT4G08350.1	global transcription factor group A2	65	3e-13	XP_003523402.1	PREDICTED: putative transcription elongation factor SPT5 homolog 1-like [Glycine max]	82	1e-17
PcM_00970	MitchamPear_201207_055158	Y	GBXL01055129.1	445
PcM_00971	MitchamPear_201207_085822	Y	GBXL01085737.1	246
PcM_00972	MitchamPear_201207_095917	Y	GBXL01095807.1	214
PcM_00973	MitchamPear_201207_089550	Y	GBXL01089458.1	233
PcM_00974	MitchamPear_201207_092755	Y	GBXL01092652.1	223
PcM_00975	MitchamPear_201207_078854	Y	GBXL01078777.1	275
PcM_00976	MitchamPear_201207_082617	Y	GBXL01082534.1	259
PcM_00977	MitchamPear_201207_072045	Y	GBXL01071985.1	309
PcM_00978	MitchamPear_201207_046319	Y	GBXL01046303.1	572	AT1G05835.1	PHD finger protein	120	6e-34	XP_002515671.1	phd finger protein, putative [Ricinus communis]	177	3e-55
PcM_00979	MitchamPear_201207_094092	Y	GBXL01093986.1	219
PcM_00980	MitchamPear_201207_076723	Y	GBXL01076650.1	285
PcM_00981	MitchamPear_201207_088921	Y	GBXL01088832.1	236
PcM_00982	MitchamPear_201207_056642	Y	GBXL01056607.1	429
PcM_00983	MitchamPear_201207_090848	Y	GBXL01090751.1	229
PcM_00984	MitchamPear_201207_069225	Y	GBXL01069172.1	326
PcM_00985	MitchamPear_201207_052541	Y	GBXL01052516.1	477
PcM_00986	MitchamPear_201207_099740	Y	GBXL01099624.1	204
PcM_00987	MitchamPear_201207_057681	Y	GBXL01057645.1	419
PcM_00988	MitchamPear_201207_098870	Y	GBXL01098754.1	206
PcM_00989	MitchamPear_201207_084666	Y	GBXL01084582.1	251
PcM_00990	MitchamPear_201207_082223	Y	GBXL01082141.1	260
PcM_00991	MitchamPear_201207_086532	Y	GBXL01086446.1	244
PcM_00992	MitchamPear_201207_093836	Y	GBXL01093731.1	220
PcM_00993	MitchamPear_201207_100153	Y	GBXL01100034.1	203
PcM_00994	MitchamPear_201207_100372	Y	GBXL01100253.1	203
PcM_00995	MitchamPear_201207_086909	Y	GBXL01086823.1	243
PcM_00996	MitchamPear_201207_088806	Y	GBXL01088717.1	236
PcM_00997	MitchamPear_201207_066967	Y	GBXL01066916.1	340
PcM_00998	MitchamPear_201207_096094	Y	GBXL01095984.1	214
PcM_00999	MitchamPear_201207_096710	Y	GBXL01096599.1	212
PcM_01000	MitchamPear_201207_074960	Y	GBXL01074890.1	293
PcM_01001	MitchamPear_201207_095330	Y	GBXL01095222.1	216
PcM_01002	MitchamPear_201207_071260	Y	GBXL01071201.1	314
PcM_01003	MitchamPear_201207_054443	Y	GBXL01054415.1	453					XP_002299527.1	predicted protein [Populus trichocarpa]	76	3e-15
PcM_01004	MitchamPear_201207_083944	Y	GBXL01083860.1	253					XP_009344908.1	PREDICTED: uncharacterized protein LOC103936764 [Pyrus x bretschneideri]	119	6e-30
PcM_01005	MitchamPear_201207_066468	Y	GBXL01066418.1	344
PcM_01005	MitchamPear_201207_072086	N	GBXL01072026.1	309
PcM_01006	MitchamPear_201207_082159	Y	GBXL01082077.1	261
PcM_01007	MitchamPear_201207_091370	Y	GBXL01091271.1	227
PcM_01008	MitchamPear_201207_085623	Y	GBXL01085538.1	247
PcM_01009	MitchamPear_201207_071330	Y	GBXL01071271.1	313
PcM_01010	MitchamPear_201207_100789	Y	GBXL01100669.1	202
PcM_01011	MitchamPear_201207_093606	Y	GBXL01093501.1	220
PcM_01012	MitchamPear_201207_072612	Y	GBXL01072551.1	306	AT5G36250.1	Protein phosphatase 2C family protein	57	2e-10	XP_002264900.2	PREDICTED: probable protein phosphatase 2C 73-like [Vitis vinifera]	64	1e-11
PcM_01013	MitchamPear_201207_076431	Y	GBXL01076358.1	286
PcM_01014	MitchamPear_201207_096835	Y	GBXL01096724.1	212
PcM_01015	MitchamPear_201207_076713	Y	GBXL01076640.1	285
PcM_01016	MitchamPear_201207_078998	Y	GBXL01078921.1	274
PcM_01017	MitchamPear_201207_074625	Y	GBXL01074556.1	295
PcM_01018	MitchamPear_201207_086746	Y	GBXL01086660.1	243
PcM_01019	MitchamPear_201207_066529	Y	GBXL01066478.1	344
PcM_01020	MitchamPear_201207_047909	Y	GBXL01047892.1	543
PcM_01021	MitchamPear_201207_065129	Y	GBXL01065083.1	354
PcM_01022	MitchamPear_201207_073076	Y	GBXL01073013.1	303	AT4G11610.1	C2 calcium/lipid-binding plant phosphoribosyltransferase family protein	155	3e-44	XP_002272722.2	PREDICTED: uncharacterized protein LOC100264973 [Vitis vinifera]	167	1e-47
PcM_01023	MitchamPear_201207_091913	Y	GBXL01091813.1	226					XP_009368237.1	PREDICTED: cyclin-T1-1-like [Pyrus x bretschneideri]	89.7	1e-21
PcM_01024	MitchamPear_201207_075265	Y	GBXL01075194.1	292
PcM_01025	MitchamPear_201207_062682	Y	GBXL01062640.1	373
PcM_01026	MitchamPear_201207_071338	Y	GBXL01071279.1	313					XP_008348042.1	PREDICTED: TMV resistance protein N-like isoform X1 [Malus domestica]	76.6	4e-25
PcM_01027	MitchamPear_201207_085183	Y	GBXL01085099.1	249
PcM_01028	MitchamPear_201207_081560	Y	GBXL01081478.1	263
PcM_01029	MitchamPear_201207_076636	Y	GBXL01076563.1	285
PcM_01030	MitchamPear_201207_098864	Y	GBXL01098748.1	206
PcM_01031	MitchamPear_201207_093138	Y	GBXL01093035.1	222
PcM_01032	MitchamPear_201207_083707	Y	GBXL01083623.1	254
PcM_01033	MitchamPear_201207_071560	Y	GBXL01071501.1	312					XP_002511502.1	LOB domain-containing protein, putative [Ricinus communis]	93	2e-22
PcM_01034	MitchamPear_201207_095653	Y	GBXL01095543.1	215
PcM_01035	MitchamPear_201207_085197	Y	GBXL01085113.1	249
PcM_01036	MitchamPear_201207_061399	Y	GBXL01061357.1	384
PcM_01037	MitchamPear_201207_079259	Y	GBXL01079182.1	273
PcM_01038	MitchamPear_201207_053041	Y	GBXL01053014.1	470
PcM_01039	MitchamPear_201207_085440	Y	GBXL01085356.1	248
PcM_01040	MitchamPear_201207_085908	Y	GBXL01085823.1	246
PcM_01041	MitchamPear_201207_084575	Y	GBXL01084491.1	251
PcM_01042	MitchamPear_201207_083632	Y	GBXL01083548.1	255					XP_009367801.1	PREDICTED: pentatricopeptide repeat-containing protein At2g46050, mitochondrial [Pyrus x bretschneideri]	164	9e-47
PcM_01043	MitchamPear_201207_088199	Y	GBXL01088110.1	238
PcM_01044	MitchamPear_201207_091312	Y	GBXL01091214.1	228	AT1G01700.1	RHO guanyl-nucleotide exchange factor 2	117	3e-32	XP_002511862.1	Rop guanine nucleotide exchange factor, putative [Ricinus communis]	126	1e-34
PcM_01045	MitchamPear_201207_081102	Y	GBXL01081021.1	265
PcM_01046	MitchamPear_201207_093446	Y	GBXL01093342.1	221
PcM_01047	MitchamPear_201207_084033	Y	GBXL01083949.1	253
PcM_01048	MitchamPear_201207_070636	Y	GBXL01070579.1	317
PcM_01049	MitchamPear_201207_095793	Y	GBXL01095683.1	214
PcM_01050	MitchamPear_201207_090846	Y	GBXL01090749.1	229					XP_008381818.1	PREDICTED: trihelix transcription factor GT-2-like [Malus domestica]	102	8e-25
PcM_01051	MitchamPear_201207_089015	Y	GBXL01088925.1	235
PcM_01052	MitchamPear_201207_056080	Y	GBXL01056047.1	435
PcM_01053	MitchamPear_201207_083629	Y	GBXL01083545.1	255
PcM_01054	MitchamPear_201207_100956	Y	GBXL01100836.1	201
PcM_01055	MitchamPear_201207_085768	Y	GBXL01085683.1	247
PcM_01056	MitchamPear_201207_093478	Y	GBXL01093373.1	221
PcM_01057	MitchamPear_201207_074229	Y	GBXL01074161.1	297	AT5G18380.1	Ribosomal protein S5 domain 2-like superfamily protein	157	2e-49	XP_003631001.1	40S ribosomal protein S16 [Medicago truncatula]	159	3e-49
PcM_01058	MitchamPear_201207_072557	Y	GBXL01072497.1	306	AT3G53010.1	Domain of unknown function (DUF303)	87	2e-21	XP_003545329.1	PREDICTED: probable carbohydrate esterase At4g34215-like [Glycine max]	108	3e-28
PcM_01059	MitchamPear_201207_088633	Y	GBXL01088544.1	236
PcM_01060	MitchamPear_201207_079130	Y	GBXL01079053.1	273
PcM_01061	MitchamPear_201207_065826	Y	GBXL01065777.1	349	AT3G24620.1	RHO guanyl-nucleotide exchange factor 8	187	4e-57	XP_002324425.1	predicted protein [Populus trichocarpa]	197	2e-60
PcM_01062	MitchamPear_201207_062042	Y	GBXL01062000.1	378
PcM_01063	MitchamPear_201207_048140	Y	GBXL01048123.1	539
PcM_01064	MitchamPear_201207_088438	Y	GBXL01088349.1	237
PcM_01065	MitchamPear_201207_070321	Y	GBXL01070264.1	319
PcM_01066	MitchamPear_201207_086067	Y	GBXL01085982.1	246
PcM_01067	MitchamPear_201207_073980	Y	GBXL01073915.1	298					XP_009355295.1	PREDICTED: nucleoplasmin-like protein ANO39 [Pyrus x bretschneideri]	145	1e-43
PcM_01067	MitchamPear_201207_075240	N	GBXL01075169.1	292
PcM_01068	MitchamPear_201207_074460	Y	GBXL01074391.1	296
PcM_01069	MitchamPear_201207_064685	Y	GBXL01064640.1	357
PcM_01070	MitchamPear_201207_079304	Y	GBXL01079227.1	272
PcM_01071	MitchamPear_201207_092022	Y	GBXL01091922.1	225
PcM_01072	MitchamPear_201207_067424	Y	GBXL01067373.1	337
PcM_01073	MitchamPear_201207_066536	Y	GBXL01066485.1	344
PcM_01074	MitchamPear_201207_068841	Y	GBXL01068789.1	328
PcM_01075	MitchamPear_201207_090042	Y	GBXL01089949.1	232					XP_008371758.1	PREDICTED: uncharacterized protein LOC103435147 [Malus domestica]	49.7	2e-06
PcM_01076	MitchamPear_201207_074550	Y	GBXL01074481.1	296
PcM_01077	MitchamPear_201207_095269	Y	GBXL01095161.1	216
PcM_01078	MitchamPear_201207_098248	Y	GBXL01098133.1	208
PcM_01079	MitchamPear_201207_081337	Y	GBXL01081255.1	264
PcM_01080	MitchamPear_201207_087399	Y	GBXL01087313.1	241
PcM_01081	MitchamPear_201207_081131	Y	GBXL01081050.1	265					XP_008218288.1	PREDICTED: uncharacterized protein LOC103318663 [Prunus mume]	123	2e-34
PcM_01082	MitchamPear_201207_071779	Y	GBXL01071719.1	311
PcM_01083	MitchamPear_201207_093201	Y	GBXL01093098.1	222
PcM_01084	MitchamPear_201207_070889	Y	GBXL01070832.1	316
PcM_01085	MitchamPear_201207_044702	Y	GBXL01044688.1	602
PcM_01086	MitchamPear_201207_069386	Y	GBXL01069330.1	325
PcM_01087	MitchamPear_201207_074175	Y	GBXL01074108.1	297
PcM_01088	MitchamPear_201207_076159	Y	GBXL01076087.1	287
PcM_01089	MitchamPear_201207_097187	Y	GBXL01097075.1	211
PcM_01090	MitchamPear_201207_079315	Y	GBXL01079238.1	272
PcM_01091	MitchamPear_201207_075723	Y	GBXL01075652.1	290
PcM_01092	MitchamPear_201207_099805	Y	GBXL01099687.1	204
PcM_01093	MitchamPear_201207_099447	Y	GBXL01099331.1	205
PcM_01094	MitchamPear_201207_087658	Y	GBXL01087571.1	240
PcM_01095	MitchamPear_201207_071271	Y	GBXL01071212.1	314
PcM_01096	MitchamPear_201207_083675	Y	GBXL01083591.1	255					XP_009344079.1	PREDICTED: uncharacterized protein LOC103935968 [Pyrus x bretschneideri]	68.2	9e-13
PcM_01097	MitchamPear_201207_079923	Y	GBXL01079843.1	270
PcM_01098	MitchamPear_201207_076774	Y	GBXL01076700.1	284
PcM_01099	MitchamPear_201207_079678	Y	GBXL01079600.1	271
PcM_01100	MitchamPear_201207_093684	Y	GBXL01093579.1	220
PcM_01101	MitchamPear_201207_082663	Y	GBXL01082580.1	259
PcM_01102	MitchamPear_201207_055146	Y	GBXL01055117.1	446
PcM_01103	MitchamPear_201207_045320	Y	GBXL01045305.1	591
PcM_01104	MitchamPear_201207_085715	Y	GBXL01085630.1	247
PcM_01105	MitchamPear_201207_097360	Y	GBXL01097248.1	210
PcM_01106	MitchamPear_201207_066154	Y	GBXL01066104.1	346
PcM_01107	MitchamPear_201207_061099	Y	GBXL01061057.1	386
PcM_01108	MitchamPear_201207_059593	Y	GBXL01059554.1	400
PcM_01109	MitchamPear_201207_096473	Y	GBXL01096362.1	213
PcM_01110	MitchamPear_201207_101082	Y	GBXL01100962.1	201
PcM_01111	MitchamPear_201207_095265	Y	GBXL01095157.1	216
PcM_01112	MitchamPear_201207_081024	Y	GBXL01080943.1	265
PcM_01113	MitchamPear_201207_076427	Y	GBXL01076354.1	286
PcM_01114	MitchamPear_201207_081458	Y	GBXL01081376.1	264
PcM_01115	MitchamPear_201207_096221	Y	GBXL01096111.1	213
PcM_01116	MitchamPear_201207_097379	Y	GBXL01097267.1	210
PcM_01117	MitchamPear_201207_076166	Y	GBXL01076094.1	287
PcM_01118	MitchamPear_201207_081794	Y	GBXL01081712.1	262
PcM_01119	MitchamPear_201207_095054	Y	GBXL01094946.1	216
PcM_01120	MitchamPear_201207_075643	Y	GBXL01075572.1	290
PcM_01121	MitchamPear_201207_085074	Y	GBXL01084990.1	249
PcM_01122	MitchamPear_201207_091273	Y	GBXL01091175.1	228
PcM_01123	MitchamPear_201207_092434	Y	GBXL01092331.1	224					XP_008375625.1	PREDICTED: acyl-CoA-binding domain-containing protein 4 [Malus domestica]	50.1	9e-07
PcM_01124	MitchamPear_201207_078729	Y	GBXL01078652.1	275	AT3G11590.1	unknown protein; LOCATED IN: plasma membrane; EXPRESSED IN: 22 plant structures; EXPRESSED DURING: 13 growth stages; BEST Arabidopsis thaliana protein match is: unknown protein (TAIR:AT5G22310.1); Has 22320 Blast hits to 15179 proteins in 1213 species: Archae - 372; Bacteria - 2307; Metazoa - 10906; Fungi - 1700; Plants - 1146; Viruses - 65; Other Eukaryotes - 5824 (source: NCBI BLink).	90	7e-22	XP_002523853.1	conserved hypothetical protein [Ricinus communis]	129	5e-35
PcM_01125	MitchamPear_201207_096914	Y	GBXL01096802.1	212
PcM_01126	MitchamPear_201207_063621	Y	GBXL01063578.1	366
PcM_01127	MitchamPear_201207_077818	Y	GBXL01077742.1	279
PcM_01128	MitchamPear_201207_085360	Y	GBXL01085276.1	248
PcM_01129	MitchamPear_201207_068680	Y	GBXL01068628.1	329	AT4G08910.1	unknown protein; BEST Arabidopsis thaliana protein match is: unknown protein (TAIR:AT1G78170.1); Has 68 Blast hits to 68 proteins in 13 species: Archae - 0; Bacteria - 0; Metazoa - 0; Fungi - 0; Plants - 64; Viruses - 0; Other Eukaryotes - 4 (source: NCBI BLink).	52	4e-09	XP_002321117.1	predicted protein [Populus trichocarpa]	69	3e-14
PcM_01130	MitchamPear_201207_065734	Y	GBXL01065685.1	350
PcM_01131	MitchamPear_201207_091806	Y	GBXL01091707.1	226
PcM_01132	MitchamPear_201207_064750	Y	GBXL01064705.1	357
PcM_01133	MitchamPear_201207_092537	Y	GBXL01092434.1	224
PcM_01134	MitchamPear_201207_050121	Y	GBXL01050101.1	509
PcM_01135	MitchamPear_201207_088017	Y	GBXL01087929.1	239
PcM_01136	MitchamPear_201207_087411	Y	GBXL01087325.1	241					XP_008344150.1	PREDICTED: LOW QUALITY PROTEIN: pentatricopeptide repeat-containing protein At1g02060, chloroplastic [Malus domestica]	57.8	7e-09
PcM_01137	MitchamPear_201207_089326	Y	GBXL01089236.1	234
PcM_01138	MitchamPear_201207_062831	Y	GBXL01062788.1	372
PcM_01139	MitchamPear_201207_096810	Y	GBXL01096699.1	212					XP_008393510.1	PREDICTED: E3 ubiquitin-protein ligase RING1-like [Malus domestica]	57.8	1e-09
PcM_01140	MitchamPear_201207_067460	Y	GBXL01067409.1	337
PcM_01141	MitchamPear_201207_083140	Y	GBXL01083057.1	257
PcM_01142	MitchamPear_201207_099321	Y	GBXL01099205.1	205	AT1G20960.2	U5 small nuclear ribonucleoprotein helicase, putative	90	5e-22	XP_003546783.1	PREDICTED: U5 small nuclear ribonucleoprotein 200 kDa helicase-like [Glycine max]	98	1e-23
PcM_01143	MitchamPear_201207_076741	Y	GBXL01076668.1	285					XP_002274094.2	PREDICTED: probable LRR receptor-like serine/threonine-protein kinase At4g08850-like [Vitis vinifera]	73	7e-15
PcM_01144	MitchamPear_201207_087422	Y	GBXL01087336.1	241
PcM_01145	MitchamPear_201207_088336	Y	GBXL01088247.1	238
PcM_01146	MitchamPear_201207_065423	Y	GBXL01065376.1	352
PcM_01147	MitchamPear_201207_086692	Y	GBXL01086606.1	243
PcM_01148	MitchamPear_201207_089969	Y	GBXL01089877.1	232					XP_009338010.1	PREDICTED: CRIB domain-containing protein RIC4 [Pyrus x bretschneideri]	48.1	2e-06
PcM_01149	MitchamPear_201207_096173	Y	GBXL01096063.1	213
PcM_01150	MitchamPear_201207_064311	Y	GBXL01064267.1	360
PcM_01151	MitchamPear_201207_066524	Y	GBXL01066473.1	344
PcM_01152	MitchamPear_201207_099801	Y	GBXL01099683.1	204
PcM_01153	MitchamPear_201207_094477	Y	GBXL01094370.1	218
PcM_01154	MitchamPear_201207_091597	Y	GBXL01091498.1	227
PcM_01155	MitchamPear_201207_084507	Y	GBXL01084423.1	251					XP_009358245.1	PREDICTED: intracellular protein transport protein USO1-like [Pyrus x bretschneideri]	159	4e-45
PcM_01156	MitchamPear_201207_077992	Y	GBXL01077916.1	279					XP_002274683.2	PREDICTED: zinc finger protein NUTCRACKER-like [Vitis vinifera]	77	1e-16
PcM_01157	MitchamPear_201207_079497	Y	GBXL01079419.1	272
PcM_01158	MitchamPear_201207_069919	Y	GBXL01069863.1	322
PcM_01159	MitchamPear_201207_041011	Y	GBXL01041000.1	683
PcM_01160	MitchamPear_201207_087679	Y	GBXL01087592.1	240
PcM_01161	MitchamPear_201207_081090	Y	GBXL01081009.1	265
PcM_01162	MitchamPear_201207_070826	Y	GBXL01070769.1	316
PcM_01163	MitchamPear_201207_073455	Y	GBXL01073391.1	301
PcM_01164	MitchamPear_201207_082351	Y	GBXL01082269.1	260
PcM_01165	MitchamPear_201207_058517	Y	GBXL01058479.1	410	AT3G13460.3	evolutionarily conserved C-terminal region 2	62	6e-12	XP_003524996.1	PREDICTED: uncharacterized protein LOC100807919 [Glycine max]	85	2e-18
PcM_01166	MitchamPear_201207_060206	Y	GBXL01060167.1	394
PcM_01167	MitchamPear_201207_099161	Y	GBXL01099045.1	206
PcM_01168	MitchamPear_201207_093831	Y	GBXL01093726.1	220
PcM_01169	MitchamPear_201207_052339	Y	GBXL01052315.1	479
PcM_01170	MitchamPear_201207_081198	Y	GBXL01081117.1	265
PcM_01171	MitchamPear_201207_095202	Y	GBXL01095094.1	216
PcM_01172	MitchamPear_201207_083296	Y	GBXL01083212.1	256
PcM_01173	MitchamPear_201207_063663	Y	GBXL01063620.1	365
PcM_01174	MitchamPear_201207_047134	Y	GBXL01047117.1	557
PcM_01175	MitchamPear_201207_070524	Y	GBXL01070467.1	318					XP_002284720.1	PREDICTED: HMG-Y-related protein A [Vitis vinifera]	63	4e-12
PcM_01176	MitchamPear_201207_074882	Y	GBXL01074813.1	294
PcM_01177	MitchamPear_201207_069713	Y	GBXL01069657.1	323
PcM_01178	MitchamPear_201207_087404	Y	GBXL01087318.1	241					XP_002317287.1	predicted protein [Populus trichocarpa]	58	2e-11
PcM_01179	MitchamPear_201207_077649	Y	GBXL01077573.1	280
PcM_01180	MitchamPear_201207_082025	Y	GBXL01081943.1	261	AT4G23160.1	cysteine-rich RLK (RECEPTOR-like protein kinase) 8	81	1e-18	XP_003631962.1	PREDICTED: uncharacterized protein LOC100855226 [Vitis vinifera]	118	2e-30
PcM_01181	MitchamPear_201207_034008	Y	GBXL01034000.1	879					XP_009353843.1	PREDICTED: uncharacterized protein LOC103945047 [Pyrus x bretschneideri]	79	2e-14
PcM_01182	MitchamPear_201207_077042	Y	GBXL01076967.1	283
PcM_01183	MitchamPear_201207_070077	Y	GBXL01070020.1	321
PcM_01184	MitchamPear_201207_077690	Y	GBXL01077614.1	280
PcM_01185	MitchamPear_201207_059556	Y	GBXL01059517.1	400
PcM_01186	MitchamPear_201207_093235	Y	GBXL01093132.1	222
PcM_01187	MitchamPear_201207_100444	Y	GBXL01100325.1	202
PcM_01188	MitchamPear_201207_096660	Y	GBXL01096549.1	212					XP_008354965.1	PREDICTED: uncharacterized protein LOC103418638 [Malus domestica]	49.3	4e-08
PcM_01189	MitchamPear_201207_092138	Y	GBXL01092036.1	225
PcM_01190	MitchamPear_201207_094449	Y	GBXL01094342.1	218					XP_007213679.1	hypothetical protein PRUPE_ppa000929mg [Prunus persica]	55.1	5e-08
PcM_01191	MitchamPear_201207_060576	Y	GBXL01060537.1	391
PcM_01192	MitchamPear_201207_089048	Y	GBXL01088958.1	235
PcM_01193	MitchamPear_201207_086892	Y	GBXL01086806.1	243
PcM_01194	MitchamPear_201207_059235	Y	GBXL01059197.1	403
PcM_01195	MitchamPear_201207_100523	Y	GBXL01100404.1	202
PcM_01196	MitchamPear_201207_071055	Y	GBXL01070997.1	315
PcM_01197	MitchamPear_201207_092395	Y	GBXL01092292.1	224
PcM_01198	MitchamPear_201207_042010	Y	GBXL01041999.1	660
PcM_01199	MitchamPear_201207_090877	Y	GBXL01090780.1	229
PcM_01200	MitchamPear_201207_066810	Y	GBXL01066759.1	342
PcM_01201	MitchamPear_201207_023894	Y	GBXL01023890.1	1290	AT4G19810.1	Glycosyl hydrolase family protein with chitinase insertion domain	427	1e-146	XP_002336275.1	predicted protein [Populus trichocarpa]	484	2e-168
PcM_01202	MitchamPear_201207_096100	Y	GBXL01095990.1	214
PcM_01203	MitchamPear_201207_078976	Y	GBXL01078899.1	274
PcM_01204	MitchamPear_201207_058217	Y	GBXL01058180.1	413					XP_009339770.1	PREDICTED: uncharacterized protein LOC103931965 [Pyrus x bretschneideri]	186	3e-56
PcM_01205	MitchamPear_201207_096599	Y	GBXL01096488.1	212
PcM_01206	MitchamPear_201207_085005	Y	GBXL01084921.1	250
PcM_01207	MitchamPear_201207_083747	Y	GBXL01083663.1	254
PcM_01208	MitchamPear_201207_070629	Y	GBXL01070572.1	317
PcM_01209	MitchamPear_201207_089437	Y	GBXL01089345.1	234	AT4G22790.1	MATE efflux family protein	116	5e-32	XP_002509634.1	multidrug resistance pump, putative [Ricinus communis]	142	4e-40
PcM_01210	MitchamPear_201207_069590	Y	GBXL01069534.1	324
PcM_01211	MitchamPear_201207_090566	Y	GBXL01090470.1	230	AT3G07410.1	RAB GTPase homolog A5B	131	4e-39	XP_003532321.1	PREDICTED: ras-related protein RABA5d-like [Glycine max]	134	7e-39
PcM_01212	MitchamPear_201207_098165	Y	GBXL01098050.1	208
PcM_01213	MitchamPear_201207_097682	Y	GBXL01097569.1	209
PcM_01214	MitchamPear_201207_064078	Y	GBXL01064034.1	362
PcM_01215	MitchamPear_201207_091936	Y	GBXL01091836.1	226
PcM_01216	MitchamPear_201207_090689	Y	GBXL01090593.1	230
PcM_01217	MitchamPear_201207_093359	Y	GBXL01093255.1	221					XP_009372582.1	PREDICTED: UBX domain-containing protein 1-B-like [Pyrus x bretschneideri]	66.6	2e-12
PcM_01218	MitchamPear_201207_091379	Y	GBXL01091280.1	227					XP_009365137.1	PREDICTED: uncharacterized protein LOC103955003 [Pyrus x bretschneideri]	163	1e-49
PcM_01219	MitchamPear_201207_070245	Y	GBXL01070188.1	320
PcM_01220	MitchamPear_201207_090744	Y	GBXL01090647.1	229
PcM_01221	MitchamPear_201207_100086	Y	GBXL01099967.1	203
PcM_01222	MitchamPear_201207_089498	Y	GBXL01089406.1	234					XP_008366684.1	PREDICTED: uncharacterized protein LOC103430323 [Malus domestica]	105	3e-25
PcM_01223	MitchamPear_201207_052235	Y	GBXL01052211.1	481
PcM_01224	MitchamPear_201207_074090	Y	GBXL01074023.1	298					XP_008226782.1	PREDICTED: putative ribonuclease H protein At1g65750 [Prunus mume]	42	4e-08
PcM_01225	MitchamPear_201207_079844	Y	GBXL01079764.1	270
PcM_01226	MitchamPear_201207_090496	Y	GBXL01090400.1	230
PcM_01227	MitchamPear_201207_055806	Y	GBXL01055775.1	438
PcM_01228	MitchamPear_201207_098140	Y	GBXL01098025.1	208
PcM_01229	MitchamPear_201207_078041	Y	GBXL01077965.1	278
PcM_01230	MitchamPear_201207_086445	Y	GBXL01086360.1	244
PcM_01231	MitchamPear_201207_083913	Y	GBXL01083829.1	254
PcM_01232	MitchamPear_201207_090031	Y	GBXL01089939.1	232
PcM_01233	MitchamPear_201207_085842	Y	GBXL01085757.1	246
PcM_01234	MitchamPear_201207_094025	Y	GBXL01093919.1	219
PcM_01235	MitchamPear_201207_057231	Y	GBXL01057196.1	423
PcM_01236	MitchamPear_201207_074029	Y	GBXL01073963.1	298					XP_009361245.1	PREDICTED: uncharacterized protein LOC103951551 isoform X1 [Pyrus x bretschneideri]	150	6e-43
PcM_01237	MitchamPear_201207_083860	Y	GBXL01083776.1	254
PcM_01238	MitchamPear_201207_070742	Y	GBXL01070685.1	317
PcM_01239	MitchamPear_201207_062941	Y	GBXL01062898.1	371					XP_009351714.1	PREDICTED: transcription repressor OFP5-like [Pyrus x bretschneideri]	155	3e-44
PcM_01240	MitchamPear_201207_098656	Y	GBXL01098540.1	207					XP_007216137.1	hypothetical protein PRUPE_ppa014992mg [Prunus persica]	70.1	3e-13
PcM_01241	MitchamPear_201207_048666	Y	GBXL01048648.1	531
PcM_01242	MitchamPear_201207_097210	Y	GBXL01097098.1	211
PcM_01243	MitchamPear_201207_084797	Y	GBXL01084713.1	250
PcM_01244	MitchamPear_201207_070039	Y	GBXL01069982.1	321
PcM_01245	MitchamPear_201207_088429	Y	GBXL01088340.1	237
PcM_01246	MitchamPear_201207_100701	Y	GBXL01100582.1	202	AT1G17850.2	Rhodanese/Cell cycle control phosphatase superfamily protein	36.2	2e-06	XP_008393498.1	PREDICTED: rhodanese-like domain-containing protein 8, chloroplastic [Malus domestica]	67	5e-15
PcM_01247	MitchamPear_201207_063768	Y	GBXL01063725.1	364
PcM_01248	MitchamPear_201207_065681	Y	GBXL01065633.1	350
PcM_01249	MitchamPear_201207_086621	Y	GBXL01086535.1	244
PcM_01250	MitchamPear_201207_097660	Y	GBXL01097547.1	210
PcM_01251	MitchamPear_201207_063210	Y	GBXL01063167.1	369
PcM_01252	MitchamPear_201207_093115	Y	GBXL01093012.1	222	AT5G50230.1	Transducin/WD40 repeat-like superfamily protein	90	2e-22	XP_003549829.1	PREDICTED: protein tipD-like [Glycine max]	110	1e-28
PcM_01253	MitchamPear_201207_057078	Y	GBXL01057043.1	425
PcM_01254	MitchamPear_201207_100556	Y	GBXL01100437.1	202
PcM_01255	MitchamPear_201207_101105	Y	GBXL01100985.1	201					XP_009354145.1	PREDICTED: putative cyclin-A3-1 isoform X2 [Pyrus x bretschneideri]	60.8	2e-10
PcM_01256	MitchamPear_201207_044274	Y	GBXL01044260.1	611
PcM_01257	MitchamPear_201207_082645	Y	GBXL01082562.1	259
PcM_01258	MitchamPear_201207_086544	Y	GBXL01086458.1	244
PcM_01259	MitchamPear_201207_078580	Y	GBXL01078503.1	276	AT5G46460.1	Pentatricopeptide repeat (PPR) superfamily protein	96	6e-24	XP_002272690.2	PREDICTED: pentatricopeptide repeat-containing protein At5g46460, mitochondrial [Vitis vinifera]	131	2e-35
PcM_01260	MitchamPear_201207_072461	Y	GBXL01072401.1	307
PcM_01261	MitchamPear_201207_091276	Y	GBXL01091178.1	228
PcM_01262	MitchamPear_201207_059137	Y	GBXL01059099.1	404
PcM_01263	MitchamPear_201207_087288	Y	GBXL01087202.1	241
PcM_01264	MitchamPear_201207_097029	Y	GBXL01096917.1	211
PcM_01265	MitchamPear_201207_058850	Y	GBXL01058812.1	407
PcM_01266	MitchamPear_201207_089712	Y	GBXL01089620.1	233
PcM_01267	MitchamPear_201207_093779	Y	GBXL01093674.1	220
PcM_01268	MitchamPear_201207_093310	Y	GBXL01093207.1	221
PcM_01269	MitchamPear_201207_095404	Y	GBXL01095296.1	215
PcM_01270	MitchamPear_201207_099290	Y	GBXL01099174.1	205
PcM_01271	MitchamPear_201207_080677	Y	GBXL01080596.1	267
PcM_01272	MitchamPear_201207_096868	Y	GBXL01096757.1	212
PcM_01273	MitchamPear_201207_095869	Y	GBXL01095759.1	214
PcM_01274	MitchamPear_201207_069313	Y	GBXL01069258.1	325
PcM_01275	MitchamPear_201207_090403	Y	GBXL01090307.1	230
PcM_01276	MitchamPear_201207_084164	Y	GBXL01084080.1	253	AT5G11210.1	glutamate receptor 2.5	86	1e-20	XP_002515378.1	glutamate receptor 2 plant, putative [Ricinus communis]	108	6e-27
PcM_01277	MitchamPear_201207_092593	Y	GBXL01092490.1	224					XP_008337080.1	PREDICTED: uncharacterized protein LOC103400192 [Malus domestica]	87.8	3e-19
PcM_01278	MitchamPear_201207_086660	Y	GBXL01086574.1	243					XP_009347471.1	PREDICTED: protein SUPPRESSOR OF npr1-1, CONSTITUTIVE 1-like isoform X2 [Pyrus x bretschneideri]	41.6	3e-07
PcM_01279	MitchamPear_201207_068893	Y	GBXL01068841.1	328
PcM_01280	MitchamPear_201207_055989	Y	GBXL01055956.1	436	AT1G73860.1	P-loop containing nucleoside triphosphate hydrolases superfamily protein	83	2e-18	XP_002321471.1	predicted protein, partial [Populus trichocarpa]	99	6e-23
PcM_01281	MitchamPear_201207_075598	Y	GBXL01075527.1	290	AT1G09170.1	P-loop nucleoside triphosphate hydrolases superfamily protein with CH (Calponin Homology) domain	76	9e-17	XP_002278468.2	PREDICTED: kinesin-4-like [Vitis vinifera]	91	8e-21
PcM_01282	MitchamPear_201207_094192	Y	GBXL01094085.1	219
PcM_01283	MitchamPear_201207_087505	Y	GBXL01087419.1	240
PcM_01284	MitchamPear_201207_090625	Y	GBXL01090529.1	230					XP_003633051.1	PREDICTED: uncharacterized protein LOC100854333 [Vitis vinifera]	87	1e-19
PcM_01285	MitchamPear_201207_051304	Y	GBXL01051282.1	492
PcM_01286	MitchamPear_201207_094342	Y	GBXL01094235.1	218
PcM_01287	MitchamPear_201207_091925	Y	GBXL01091825.1	226
PcM_01288	MitchamPear_201207_053928	Y	GBXL01053901.1	460
PcM_01289	MitchamPear_201207_085789	Y	GBXL01085704.1	247
PcM_01290	MitchamPear_201207_084018	Y	GBXL01083934.1	253
PcM_01291	MitchamPear_201207_070855	Y	GBXL01070798.1	316	AT1G26500.1	Pentatricopeptide repeat (PPR) superfamily protein	121	3e-33	XP_003517831.1	PREDICTED: putative pentatricopeptide repeat-containing protein At1g26500-like [Glycine max]	132	3e-36
PcM_01292	MitchamPear_201207_060169	Y	GBXL01060130.1	394
PcM_01293	MitchamPear_201207_086927	Y	GBXL01086841.1	242
PcM_01294	MitchamPear_201207_090889	Y	GBXL01090792.1	229
PcM_01295	MitchamPear_201207_093333	Y	GBXL01093229.1	221
PcM_01296	MitchamPear_201207_096507	Y	GBXL01096396.1	213
PcM_01297	MitchamPear_201207_091528	Y	GBXL01091429.1	227
PcM_01298	MitchamPear_201207_098886	Y	GBXL01098770.1	206	AT5G45050.2	Disease resistance protein (TIR-NBS-LRR class)	75	7e-17	XP_002279970.2	PREDICTED: TMV resistance protein N-like [Vitis vinifera]	86	1e-19
PcM_01299	MitchamPear_201207_083308	Y	GBXL01083224.1	256
PcM_01300	MitchamPear_201207_066538	Y	GBXL01066487.1	344
PcM_01301	MitchamPear_201207_070625	Y	GBXL01070568.1	317
PcM_01302	MitchamPear_201207_097698	Y	GBXL01097585.1	209
PcM_01303	MitchamPear_201207_094330	Y	GBXL01094223.1	218
PcM_01304	MitchamPear_201207_049399	Y	GBXL01049380.1	520
PcM_01305	MitchamPear_201207_074140	Y	GBXL01074073.1	298
PcM_01306	MitchamPear_201207_045645	Y	GBXL01045629.1	585
PcM_01307	MitchamPear_201207_085817	Y	GBXL01085732.1	247
PcM_01308	MitchamPear_201207_083065	Y	GBXL01082982.1	257
PcM_01309	MitchamPear_201207_090845	Y	GBXL01090748.1	229
PcM_01310	MitchamPear_201207_056897	Y	GBXL01056862.1	427
PcM_01311	MitchamPear_201207_099408	Y	GBXL01099292.1	205
PcM_01312	MitchamPear_201207_076672	Y	GBXL01076599.1	285
PcM_01313	MitchamPear_201207_071328	Y	GBXL01071269.1	313
PcM_01314	MitchamPear_201207_075087	Y	GBXL01075017.1	293					XP_008372976.1	PREDICTED: uncharacterized protein LOC103436329 [Malus domestica]	104	7e-26
PcM_01315	MitchamPear_201207_063762	Y	GBXL01063719.1	365
PcM_01316	MitchamPear_201207_084490	Y	GBXL01084406.1	251
PcM_01317	MitchamPear_201207_095874	Y	GBXL01095764.1	214
PcM_01318	MitchamPear_201207_092685	Y	GBXL01092582.1	223
PcM_01319	MitchamPear_201207_091170	Y	GBXL01091072.1	228
PcM_01320	MitchamPear_201207_089125	Y	GBXL01089035.1	235
PcM_01321	MitchamPear_201207_085055	Y	GBXL01084971.1	249
PcM_01322	MitchamPear_201207_071070	Y	GBXL01071012.1	315
PcM_01323	MitchamPear_201207_061496	Y	GBXL01061454.1	383
PcM_01324	MitchamPear_201207_101055	Y	GBXL01100935.1	201
PcM_01325	MitchamPear_201207_061572	Y	GBXL01061530.1	382
PcM_01326	MitchamPear_201207_096553	Y	GBXL01096442.1	212					XP_008357853.1	PREDICTED: UPF0481 protein At3g47200-like [Malus domestica]	99.8	2e-24
PcM_01327	MitchamPear_201207_083788	Y	GBXL01083704.1	254
PcM_01328	MitchamPear_201207_073969	Y	GBXL01073904.1	299
PcM_01329	MitchamPear_201207_077238	Y	GBXL01077163.1	282
PcM_01330	MitchamPear_201207_073981	Y	GBXL01073916.1	298
PcM_01331	MitchamPear_201207_081623	Y	GBXL01081541.1	263
PcM_01332	MitchamPear_201207_081314	Y	GBXL01081232.1	264
PcM_01333	MitchamPear_201207_091162	Y	GBXL01091064.1	228					XP_008368730.1	PREDICTED: LOW QUALITY PROTEIN: pentatricopeptide repeat-containing protein At1g77360, mitochondrial-like [Malus domestica]	71.2	5e-23
PcM_01334	MitchamPear_201207_056189	Y	GBXL01056156.1	434					XP_009359892.1	PREDICTED: uncharacterized protein LOC103950414 isoform X2 [Pyrus x bretschneideri]	61.6	1e-09
PcM_01335	MitchamPear_201207_039328	Y	GBXL01039318.1	725
PcM_01336	MitchamPear_201207_075197	Y	GBXL01075126.1	292
PcM_01337	MitchamPear_201207_081252	Y	GBXL01081171.1	264
PcM_01338	MitchamPear_201207_085887	Y	GBXL01085802.1	246	AT1G15010.1	unknown protein; BEST Arabidopsis thaliana protein match is: unknown protein (TAIR:AT2G01300.1); Has 71 Blast hits to 71 proteins in 13 species: Archae - 0; Bacteria - 2; Metazoa - 0; Fungi - 0; Plants - 69; Viruses - 0; Other Eukaryotes - 0 (source: NCBI BLink).	41.2	8e-06	XP_008339576.1	PREDICTED: uncharacterized protein LOC103402614 [Malus domestica]	92.4	9e-23
PcM_01339	MitchamPear_201207_100937	Y	GBXL01100817.1	201
PcM_01340	MitchamPear_201207_077048	Y	GBXL01076973.1	283
PcM_01341	MitchamPear_201207_097924	Y	GBXL01097809.1	209
PcM_01342	MitchamPear_201207_100245	Y	GBXL01100126.1	203
PcM_01343	MitchamPear_201207_058184	Y	GBXL01058147.1	413
PcM_01344	MitchamPear_201207_081350	Y	GBXL01081268.1	264
PcM_01345	MitchamPear_201207_083359	Y	GBXL01083275.1	256	AT3G52740.1	unknown protein; BEST Arabidopsis thaliana protein match is: unknown protein (TAIR:AT3G44450.1); Has 65 Blast hits to 65 proteins in 13 species: Archae - 0; Bacteria - 0; Metazoa - 0; Fungi - 0; Plants - 65; Viruses - 0; Other Eukaryotes - 0 (source: NCBI BLink).	59	2e-12	XP_002446410.1	hypothetical protein SORBIDRAFT_06g015560 [Sorghum bicolor]	67	8e-14
PcM_01346	MitchamPear_201207_070449	Y	GBXL01070392.1	318
PcM_01347	MitchamPear_201207_094287	Y	GBXL01094180.1	218
PcM_01348	MitchamPear_201207_093384	Y	GBXL01093280.1	221
PcM_01349	MitchamPear_201207_094149	Y	GBXL01094042.1	219	AT1G14610.1	valyl-tRNA synthetase / valine--tRNA ligase (VALRS)	116	5e-31	XP_003555368.1	PREDICTED: valyl-tRNA synthetase-like [Glycine max]	117	7e-32
PcM_01350	MitchamPear_201207_071926	Y	GBXL01071866.1	310
PcM_01351	MitchamPear_201207_082119	Y	GBXL01082037.1	261
PcM_01352	MitchamPear_201207_097830	Y	GBXL01097716.1	209
PcM_01353	MitchamPear_201207_066738	Y	GBXL01066687.1	342
PcM_01354	MitchamPear_201207_077374	Y	GBXL01077299.1	281
PcM_01355	MitchamPear_201207_074087	Y	GBXL01074020.1	298
PcM_01356	MitchamPear_201207_094250	Y	GBXL01094143.1	219	AT2G12480.2	serine carboxypeptidase-like 43	63	8e-13	XP_003615811.1	Serine carboxypeptidase-like protein [Medicago truncatula]	64	6e-13
PcM_01357	MitchamPear_201207_094773	Y	GBXL01094666.1	217
PcM_01358	MitchamPear_201207_060024	Y	GBXL01059985.1	396
PcM_01359	MitchamPear_201207_097004	Y	GBXL01096892.1	211
PcM_01360	MitchamPear_201207_098725	Y	GBXL01098609.1	207
PcM_01361	MitchamPear_201207_086557	Y	GBXL01086471.1	244
PcM_01362	MitchamPear_201207_071229	Y	GBXL01071170.1	314					XP_003530495.1	PREDICTED: uncharacterized protein LOC100812622 [Glycine max]	181	1e-52
PcM_01363	MitchamPear_201207_081971	Y	GBXL01081889.1	262					XP_008350093.1	PREDICTED: outer envelope pore protein 16-4, chloroplastic-like [Malus domestica]	46.2	7e-06
PcM_01364	MitchamPear_201207_082131	Y	GBXL01082049.1	261
PcM_01365	MitchamPear_201207_090048	Y	GBXL01089955.1	232
PcM_01366	MitchamPear_201207_069331	Y	GBXL01069275.1	325
PcM_01367	MitchamPear_201207_044804	Y	GBXL01044790.1	600	AT1G35710.1	Protein kinase family protein with leucine-rich repeat domain	37.4	4e-08	XP_002319536.1	predicted protein [Populus trichocarpa]	67	6e-17
PcM_01368	MitchamPear_201207_090624	Y	GBXL01090528.1	230
PcM_01369	MitchamPear_201207_097967	Y	GBXL01097852.1	209
PcM_01370	MitchamPear_201207_083195	Y	GBXL01083112.1	257
PcM_01371	MitchamPear_201207_060188	Y	GBXL01060149.1	394
PcM_01372	MitchamPear_201207_095292	Y	GBXL01095184.1	216
PcM_01373	MitchamPear_201207_040714	Y	GBXL01040703.1	690	AT3G47650.1	DnaJ/Hsp40 cysteine-rich domain superfamily protein	124	4e-35	XP_002324294.1	predicted protein [Populus trichocarpa]	160	9e-48
PcM_01374	MitchamPear_201207_055836	Y	GBXL01055805.1	438
PcM_01375	MitchamPear_201207_075337	Y	GBXL01075266.1	292
PcM_01376	MitchamPear_201207_099220	Y	GBXL01099104.1	206
PcM_01377	MitchamPear_201207_079568	Y	GBXL01079490.1	271
PcM_01378	MitchamPear_201207_078593	Y	GBXL01078516.1	276
PcM_01379	MitchamPear_201207_087696	Y	GBXL01087609.1	240
PcM_01380	MitchamPear_201207_084854	Y	GBXL01084770.1	250
PcM_01381	MitchamPear_201207_068101	Y	GBXL01068049.1	333
PcM_01382	MitchamPear_201207_098400	Y	GBXL01098284.1	208
PcM_01383	MitchamPear_201207_097227	Y	GBXL01097115.1	211
PcM_01384	MitchamPear_201207_050565	Y	GBXL01050545.1	502
PcM_01385	MitchamPear_201207_061199	Y	GBXL01061157.1	386
PcM_01386	MitchamPear_201207_091317	Y	GBXL01091219.1	228
PcM_01387	MitchamPear_201207_093127	Y	GBXL01093024.1	222
PcM_01388	MitchamPear_201207_081303	Y	GBXL01081221.1	264
PcM_01389	MitchamPear_201207_087021	Y	GBXL01086935.1	242
PcM_01390	MitchamPear_201207_067280	Y	GBXL01067229.1	338
PcM_01391	MitchamPear_201207_034210	Y	GBXL01034202.1	872	AT3G11110.1	RING/U-box superfamily protein	124	3e-34	XP_003538474.1	PREDICTED: RING-H2 finger protein ATL66-like [Glycine max]	162	4e-47
PcM_01392	MitchamPear_201207_084825	Y	GBXL01084741.1	250
PcM_01393	MitchamPear_201207_046668	Y	GBXL01046652.1	566					XP_007220765.1	hypothetical protein PRUPE_ppa026078mg, partial [Prunus persica]	73.2	2e-13
PcM_01394	MitchamPear_201207_087975	Y	GBXL01087887.1	239
PcM_01395	MitchamPear_201207_092822	Y	GBXL01092719.1	223
PcM_01396	MitchamPear_201207_078779	Y	GBXL01078702.1	275
PcM_01397	MitchamPear_201207_068536	Y	GBXL01068484.1	330	AT1G78160.1	pumilio 7	94	5e-23	XP_002510128.1	RNA binding protein, putative [Ricinus communis]	136	3e-37
PcM_01398	MitchamPear_201207_017133	Y	GBXL01017129.1	1655	AT1G24430.1	HXXXD-type acyl-transferase family protein	385	5e-128	XP_002315639.1	predicted protein [Populus trichocarpa]	549	0
PcM_01399	MitchamPear_201207_076154	Y	GBXL01076082.1	287
PcM_01400	MitchamPear_201207_096155	Y	GBXL01096045.1	213
PcM_01401	MitchamPear_201207_088282	Y	GBXL01088193.1	238
PcM_01402	MitchamPear_201207_091606	Y	GBXL01091507.1	227
PcM_01403	MitchamPear_201207_015736	Y	GBXL01015732.1	1742	AT5G36930.1	Disease resistance protein (TIR-NBS-LRR class) family	133	2e-32	XP_002329461.1	predicted protein, partial [Populus trichocarpa]	208	7e-58
PcM_01404	MitchamPear_201207_085469	Y	GBXL01085385.1	248	AT4G20050.2	Pectin lyase-like superfamily protein	132	1e-37	XP_002267966.1	PREDICTED: polygalacturonase QRT3-like [Vitis vinifera]	147	8e-42
PcM_01405	MitchamPear_201207_081374	Y	GBXL01081292.1	264
PcM_01406	MitchamPear_201207_100272	Y	GBXL01100153.1	203
PcM_01407	MitchamPear_201207_072601	Y	GBXL01072541.1	306	AT3G19000.2	2-oxoglutarate (2OG) and Fe(II)-dependent oxygenase superfamily protein	126	4e-36	XP_002330269.1	2-oxoglutarate-dependent dioxygenase [Populus trichocarpa]	142	3e-40
PcM_01408	MitchamPear_201207_094304	Y	GBXL01094197.1	218
PcM_01409	MitchamPear_201207_055741	Y	GBXL01055710.1	439
PcM_01410	MitchamPear_201207_086833	Y	GBXL01086747.1	243
PcM_01411	MitchamPear_201207_090786	Y	GBXL01090689.1	229
PcM_01412	MitchamPear_201207_082977	Y	GBXL01082894.1	258
PcM_01413	MitchamPear_201207_087408	Y	GBXL01087322.1	241
PcM_01414	MitchamPear_201207_016015	Y	GBXL01016011.1	1725	AT2G20340.1	Pyridoxal phosphate (PLP)-dependent transferases superfamily protein	603	0	XP_002305666.1	predicted protein [Populus trichocarpa]	756	0
PcM_01415	MitchamPear_201207_097905	Y	GBXL01097790.1	209
PcM_01416	MitchamPear_201207_076246	Y	GBXL01076173.1	287
PcM_01417	MitchamPear_201207_091457	Y	GBXL01091358.1	227
PcM_01418	MitchamPear_201207_098508	Y	GBXL01098392.1	207					XP_008376966.1	PREDICTED: uncharacterized protein LOC103440059 [Malus domestica]	57	5e-10
PcM_01419	MitchamPear_201207_049380	Y	GBXL01049361.1	520
PcM_01420	MitchamPear_201207_089745	Y	GBXL01089653.1	233
PcM_01421	MitchamPear_201207_088726	Y	GBXL01088637.1	236
PcM_01422	MitchamPear_201207_091957	Y	GBXL01091857.1	226
PcM_01423	MitchamPear_201207_063053	Y	GBXL01063010.1	370
PcM_01424	MitchamPear_201207_089680	Y	GBXL01089588.1	233					XP_009366630.1	PREDICTED: uncharacterized protein LOC103956386 [Pyrus x bretschneideri]	86.3	3e-20
PcM_01425	MitchamPear_201207_077910	Y	GBXL01077834.1	279	AT1G63900.1	E3 Ubiquitin ligase family protein	78	3e-18	XP_003536411.1	PREDICTED: mitochondrial ubiquitin ligase activator of nfkb 1-like isoform 1 [Glycine max]	86	4e-20
PcM_01426	MitchamPear_201207_047473	Y	GBXL01047456.1	551
PcM_01427	MitchamPear_201207_084425	Y	GBXL01084341.1	252
PcM_01428	MitchamPear_201207_071283	Y	GBXL01071224.1	314
PcM_01429	MitchamPear_201207_081521	Y	GBXL01081439.1	263
PcM_01430	MitchamPear_201207_015788	Y	GBXL01015784.1	1739	AT1G11340.1	S-locus lectin protein kinase family protein	373	2e-117	XP_002512545.1	S-locus-specific glycoprotein S13 precursor, putative [Ricinus communis]	432	1e-139
PcM_01431	MitchamPear_201207_096185	Y	GBXL01096075.1	213
PcM_01432	MitchamPear_201207_071855	Y	GBXL01071795.1	310
PcM_01433	MitchamPear_201207_074595	Y	GBXL01074526.1	295
PcM_01434	MitchamPear_201207_096757	Y	GBXL01096646.1	212
PcM_01435	MitchamPear_201207_081891	Y	GBXL01081809.1	262
PcM_01435	MitchamPear_201207_083583	N	GBXL01083499.1	255
PcM_01436	MitchamPear_201207_100389	Y	GBXL01100270.1	203
PcM_01437	MitchamPear_201207_068569	Y	GBXL01068517.1	330
PcM_01438	MitchamPear_201207_080080	Y	GBXL01080000.1	269					XP_002266195.1	PREDICTED: trihelix transcription factor GT-2-like [Vitis vinifera]	86	2e-19
PcM_01439	MitchamPear_201207_066327	Y	GBXL01066277.1	345
PcM_01440	MitchamPear_201207_062670	Y	GBXL01062628.1	373	AT5G66055.2	ankyrin repeat protein	54.7	2e-09	XP_002331749.1	predicted protein [Populus trichocarpa]	66	3e-12
PcM_01441	MitchamPear_201207_051107	Y	GBXL01051086.1	495
PcM_01442	MitchamPear_201207_052093	Y	GBXL01052069.1	483
PcM_01443	MitchamPear_201207_100546	Y	GBXL01100427.1	202
PcM_01444	MitchamPear_201207_060695	Y	GBXL01060655.1	390
PcM_01445	MitchamPear_201207_093635	Y	GBXL01093530.1	220
PcM_01446	MitchamPear_201207_068871	Y	GBXL01068819.1	328
PcM_01447	MitchamPear_201207_095966	Y	GBXL01095856.1	214
PcM_01448	MitchamPear_201207_097300	Y	GBXL01097188.1	210
PcM_01449	MitchamPear_201207_061498	Y	GBXL01061456.1	383
PcM_01450	MitchamPear_201207_088016	Y	GBXL01087928.1	239
PcM_01451	MitchamPear_201207_099051	Y	GBXL01098935.1	206
PcM_01452	MitchamPear_201207_096413	Y	GBXL01096302.1	213					XP_009359492.1	PREDICTED: adenine/guanine permease AZG2-like [Pyrus x bretschneideri]	61.6	2e-10
PcM_01453	MitchamPear_201207_076973	Y	GBXL01076899.1	283
PcM_01454	MitchamPear_201207_097810	Y	GBXL01097696.1	209
PcM_01455	MitchamPear_201207_067437	Y	GBXL01067386.1	337					XP_008376997.1	PREDICTED: uncharacterized protein LOC103440093 [Malus domestica]	92.8	7e-21
PcM_01456	MitchamPear_201207_077635	Y	GBXL01077559.1	280					XP_008389150.1	PREDICTED: uncharacterized protein LOC103451519 [Malus domestica]	79.3	4e-17
PcM_01457	MitchamPear_201207_075634	Y	GBXL01075563.1	290
PcM_01458	MitchamPear_201207_080316	Y	GBXL01080236.1	268
PcM_01459	MitchamPear_201207_073817	Y	GBXL01073752.1	299
PcM_01460	MitchamPear_201207_085854	Y	GBXL01085769.1	246	AT5G09360.1	laccase 14	80	2e-18	XP_002263249.1	PREDICTED: laccase-14-like [Vitis vinifera]	102	3e-25
PcM_01461	MitchamPear_201207_090384	Y	GBXL01090288.1	231	AT1G75850.1	VPS35 homolog B	65	3e-13	XP_002307736.1	predicted protein [Populus trichocarpa]	70	7e-14
PcM_01462	MitchamPear_201207_088894	Y	GBXL01088805.1	236
PcM_01463	MitchamPear_201207_100157	Y	GBXL01100038.1	203
PcM_01464	MitchamPear_201207_061716	Y	GBXL01061674.1	381
PcM_01465	MitchamPear_201207_074357	Y	GBXL01074288.1	297
PcM_01466	MitchamPear_201207_082464	Y	GBXL01082382.1	259
PcM_01467	MitchamPear_201207_069965	Y	GBXL01069908.1	321
PcM_01468	MitchamPear_201207_095726	Y	GBXL01095616.1	215					XP_008244242.1	PREDICTED: ABC transporter A family member 1 [Prunus mume]	53.9	1e-07
PcM_01469	MitchamPear_201207_083214	Y	GBXL01083131.1	256
PcM_01470	MitchamPear_201207_083619	Y	GBXL01083535.1	255
PcM_01471	MitchamPear_201207_094376	Y	GBXL01094269.1	218					XP_008368061.1	PREDICTED: uncharacterized protein LOC103431666 [Malus domestica]	50.8	3e-12
PcM_01472	MitchamPear_201207_070313	Y	GBXL01070256.1	319	AT2G24370.1	Protein kinase protein with adenine nucleotide alpha hydrolases-like domain	103	3e-26	XP_002309024.1	predicted protein [Populus trichocarpa]	127	8e-34
PcM_01473	MitchamPear_201207_081760	Y	GBXL01081678.1	262
PcM_01474	MitchamPear_201207_051941	Y	GBXL01051917.1	484
PcM_01475	MitchamPear_201207_095360	Y	GBXL01095252.1	216
PcM_01476	MitchamPear_201207_050715	Y	GBXL01050695.1	500	AT4G29090.1	Ribonuclease H-like superfamily protein	66	6e-13	NP_194638.1	Ribonuclease H-like protein [Arabidopsis thaliana]	66	9e-12
PcM_01477	MitchamPear_201207_093146	Y	GBXL01093043.1	222	AT5G02800.1	Protein kinase superfamily protein	118	6e-33	XP_003521368.1	PREDICTED: serine/threonine-protein kinase PBS1-like [Glycine max]	120	2e-32
PcM_01478	MitchamPear_201207_057796	Y	GBXL01057760.1	417
PcM_01479	MitchamPear_201207_079422	Y	GBXL01079344.1	272
PcM_01480	MitchamPear_201207_099081	Y	GBXL01098965.1	206
PcM_01481	MitchamPear_201207_052919	Y	GBXL01052892.1	472	AT4G20840.1	FAD-binding Berberine family protein	110	3e-28	XP_002317086.1	predicted protein [Populus trichocarpa]	117	8e-30
PcM_01482	MitchamPear_201207_058602	Y	GBXL01058564.1	409					XP_002522646.1	RNA binding protein, putative [Ricinus communis]	67	3e-12
PcM_01483	MitchamPear_201207_081467	Y	GBXL01081385.1	264
PcM_01484	MitchamPear_201207_042883	Y	GBXL01042871.1	640
PcM_01485	MitchamPear_201207_080341	Y	GBXL01080261.1	268
PcM_01486	MitchamPear_201207_084921	Y	GBXL01084837.1	250
PcM_01487	MitchamPear_201207_091302	Y	GBXL01091204.1	228
PcM_01488	MitchamPear_201207_101029	Y	GBXL01100909.1	201
PcM_01489	MitchamPear_201207_077710	Y	GBXL01077634.1	280
PcM_01490	MitchamPear_201207_099076	Y	GBXL01098960.1	206
PcM_01491	MitchamPear_201207_067289	Y	GBXL01067238.1	338
PcM_01492	MitchamPear_201207_083954	Y	GBXL01083870.1	253
PcM_01493	MitchamPear_201207_095147	Y	GBXL01095039.1	216					XP_009335949.1	PREDICTED: zinc finger protein 7-like [Pyrus x bretschneideri]	47	5e-06
PcM_01494	MitchamPear_201207_082853	Y	GBXL01082770.1	258
PcM_01495	MitchamPear_201207_099565	Y	GBXL01099449.1	205	AT5G59010.2	Protein kinase protein with tetratricopeptide repeat domain	135	2e-39	NP_001078767.1	putative receptor protein kinase [Arabidopsis thaliana]	135	2e-38
PcM_01496	MitchamPear_201207_067239	Y	GBXL01067188.1	339
PcM_01497	MitchamPear_201207_084651	Y	GBXL01084567.1	251
PcM_01498	MitchamPear_201207_080400	Y	GBXL01080320.1	268
PcM_01499	MitchamPear_201207_095899	Y	GBXL01095789.1	214
PcM_01500	MitchamPear_201207_078432	Y	GBXL01078355.1	276
PcM_01501	MitchamPear_201207_062277	Y	GBXL01062235.1	376	AT3G06520.1	agenet domain-containing protein	107	5e-28	XP_002519274.1	RNA binding protein, putative [Ricinus communis]	149	6e-42
PcM_01502	MitchamPear_201207_085003	Y	GBXL01084919.1	250
PcM_01503	MitchamPear_201207_082847	Y	GBXL01082764.1	258
PcM_01504	MitchamPear_201207_099817	Y	GBXL01099699.1	204
PcM_01505	MitchamPear_201207_057632	Y	GBXL01057596.1	419
PcM_01506	MitchamPear_201207_097817	Y	GBXL01097703.1	209
PcM_01507	MitchamPear_201207_097742	Y	GBXL01097628.1	209
PcM_01508	MitchamPear_201207_084035	Y	GBXL01083951.1	253
PcM_01509	MitchamPear_201207_092689	Y	GBXL01092586.1	223					XP_008344711.1	PREDICTED: putative ribonuclease H protein At1g65750 [Malus domestica]	60.5	4e-10
PcM_01510	MitchamPear_201207_094624	Y	GBXL01094517.1	218
PcM_01511	MitchamPear_201207_078240	Y	GBXL01078164.1	277
PcM_01512	MitchamPear_201207_082320	Y	GBXL01082238.1	260					XP_009357816.1	PREDICTED: LOW QUALITY PROTEIN: putative 1-phosphatidylinositol-3-phosphate 5-kinase FAB1C [Pyrus x bretschneideri]	177	3e-50
PcM_01513	MitchamPear_201207_081009	Y	GBXL01080928.1	265
PcM_01514	MitchamPear_201207_068764	Y	GBXL01068712.1	329
PcM_01515	MitchamPear_201207_063003	Y	GBXL01062960.1	371
PcM_01516	MitchamPear_201207_076996	Y	GBXL01076922.1	283
PcM_01517	MitchamPear_201207_077188	Y	GBXL01077113.1	282
PcM_01518	MitchamPear_201207_065383	Y	GBXL01065336.1	352					XP_008228034.1	PREDICTED: putative ribonuclease H protein At1g65750 [Prunus mume]	39.7	2e-07
PcM_01519	MitchamPear_201207_099188	Y	GBXL01099072.1	206
PcM_01520	MitchamPear_201207_058193	Y	GBXL01058156.1	413					XP_002280705.1	PREDICTED: uncharacterized protein LOC100266395 [Vitis vinifera]	114	2e-28
PcM_01521	MitchamPear_201207_068767	Y	GBXL01068715.1	329
PcM_01522	MitchamPear_201207_099052	Y	GBXL01098936.1	206
PcM_01523	MitchamPear_201207_094257	Y	GBXL01094150.1	219
PcM_01524	MitchamPear_201207_079993	Y	GBXL01079913.1	270
PcM_01525	MitchamPear_201207_070649	Y	GBXL01070592.1	317	AT4G20270.1	Leucine-rich receptor-like protein kinase family protein	110	2e-28	XP_002304615.1	predicted protein [Populus trichocarpa]	155	4e-43
PcM_01526	MitchamPear_201207_070354	Y	GBXL01070297.1	319
PcM_01527	MitchamPear_201207_050948	Y	GBXL01050928.1	497
PcM_01528	MitchamPear_201207_095687	Y	GBXL01095577.1	215
PcM_01529	MitchamPear_201207_093105	Y	GBXL01093002.1	222
PcM_01530	MitchamPear_201207_084469	Y	GBXL01084385.1	251
PcM_01531	MitchamPear_201207_076980	Y	GBXL01076906.1	283
PcM_01532	MitchamPear_201207_094221	Y	GBXL01094114.1	219
PcM_01533	MitchamPear_201207_078609	Y	GBXL01078532.1	276	AT1G49000.1	unknown protein; FUNCTIONS IN: molecular_function unknown; INVOLVED IN: biological_process unknown; LOCATED IN: chloroplast; EXPRESSED IN: stem; BEST Arabidopsis thaliana protein match is: unknown protein (TAIR:AT3G18560.1); Has 105 Blast hits to 105 proteins in 13 species: Archae - 0; Bacteria - 0; Metazoa - 0; Fungi - 0; Plants - 105; Viruses - 0; Other Eukaryotes - 0 (source: NCBI BLink).	42.7	3e-06	XP_003633718.1	PREDICTED: uncharacterized protein LOC100243237 [Vitis vinifera]	97	2e-25
PcM_01534	MitchamPear_201207_100293	Y	GBXL01100174.1	203
PcM_01535	MitchamPear_201207_071695	Y	GBXL01071635.1	311	AT4G31980.1	unknown protein; CONTAINS InterPro DOMAIN/s: Protein of unknown function DUF247, plant (InterPro:IPR004158), Protein of unknown function DUF862, eukaryotic (InterPro:IPR008580); BEST Arabidopsis thaliana protein match is: Plant protein of unknown function (DUF247) (TAIR:AT5G11290.1); Has 1967 Blast hits to 1844 proteins in 183 species: Archae - 0; Bacteria - 6; Metazoa - 223; Fungi - 83; Plants -…	58.5	1e-10	XP_002522141.1	conserved hypothetical protein [Ricinus communis]	61	8e-11
PcM_01536	MitchamPear_201207_052865	Y	GBXL01052838.1	473	AT1G29880.1	glycyl-tRNA synthetase / glycine--tRNA ligase	96	4e-23	XP_002280957.1	PREDICTED: glycyl-tRNA synthetase 1, mitochondrial-like [Vitis vinifera]	100	2e-23
PcM_01537	MitchamPear_201207_084259	Y	GBXL01084175.1	252					XP_008343603.1	PREDICTED: uncharacterized protein LOC103406394 [Malus domestica]	102	4e-26
PcM_01538	MitchamPear_201207_076337	Y	GBXL01076264.1	287
PcM_01539	MitchamPear_201207_096667	Y	GBXL01096556.1	212					XP_008245360.1	PREDICTED: uncharacterized protein LOC103343483 [Prunus mume]	117	1e-31
PcM_01540	MitchamPear_201207_099786	Y	GBXL01099669.1	204
PcM_01541	MitchamPear_201207_086650	Y	GBXL01086564.1	243	AT3G04570.1	AT-hook motif nuclear-localized protein 19	136	4e-40	XP_002319649.1	predicted protein [Populus trichocarpa]	136	3e-39
PcM_01542	MitchamPear_201207_097761	Y	GBXL01097647.1	209
PcM_01543	MitchamPear_201207_095140	Y	GBXL01095032.1	216
PcM_01544	MitchamPear_201207_086132	Y	GBXL01086047.1	245					XP_009343156.1	PREDICTED: protein kinase APK1B, chloroplastic-like [Pyrus x bretschneideri]	168	2e-50
PcM_01545	MitchamPear_201207_070333	Y	GBXL01070276.1	319
PcM_01546	MitchamPear_201207_078720	Y	GBXL01078643.1	275
PcM_01547	MitchamPear_201207_067879	Y	GBXL01067827.1	335
PcM_01548	MitchamPear_201207_094016	Y	GBXL01093910.1	219	AT5G12900.1	unknown protein; FUNCTIONS IN: molecular_function unknown; INVOLVED IN: biological_process unknown; LOCATED IN: chloroplast; EXPRESSED IN: 21 plant structures; EXPRESSED DURING: 13 growth stages; BEST Arabidopsis thaliana protein match is: unknown protein (TAIR:AT1G12330.1); Has 1807 Blast hits to 1807 proteins in 277 species: Archae - 0; Bacteria - 0; Metazoa - 736; Fungi - 347; Plants - 385; Vi…	65	1e-13	XP_002297793.1	predicted protein [Populus trichocarpa]	97	8e-24
PcM_01549	MitchamPear_201207_085958	Y	GBXL01085873.1	246
PcM_01550	MitchamPear_201207_092876	Y	GBXL01092773.1	223
PcM_01551	MitchamPear_201207_025972	Y	GBXL01025966.1	1192	AT3G09510.1	Ribonuclease H-like superfamily protein	58.9	3e-09	XP_002446679.1	hypothetical protein SORBIDRAFT_06g020406, partial [Sorghum bicolor]	70	5e-12
PcM_01552	MitchamPear_201207_093891	Y	GBXL01093786.1	220
PcM_01553	MitchamPear_201207_093991	Y	GBXL01093885.1	219
PcM_01554	MitchamPear_201207_080730	Y	GBXL01080649.1	266
PcM_01555	MitchamPear_201207_069604	Y	GBXL01069548.1	324					XP_009352211.1	PREDICTED: uncharacterized protein LOC103943615 [Pyrus x bretschneideri]	49.7	4e-06
PcM_01556	MitchamPear_201207_083012	Y	GBXL01082929.1	257
PcM_01557	MitchamPear_201207_095185	Y	GBXL01095077.1	216					XP_008339913.1	PREDICTED: HVA22-like protein c isoform X2 [Malus domestica]	63.2	6e-12
PcM_01558	MitchamPear_201207_081043	Y	GBXL01080962.1	265
PcM_01559	MitchamPear_201207_099780	Y	GBXL01099663.1	204
PcM_01560	MitchamPear_201207_068819	Y	GBXL01068767.1	328	AT5G53050.1	alpha/beta-Hydrolases superfamily protein	90	1e-22	XP_002318435.1	predicted protein [Populus trichocarpa]	108	8e-28
PcM_01561	MitchamPear_201207_064965	Y	GBXL01064920.1	355
PcM_01562	MitchamPear_201207_095937	Y	GBXL01095827.1	214
PcM_01563	MitchamPear_201207_079283	Y	GBXL01079206.1	273
PcM_01564	MitchamPear_201207_045156	Y	GBXL01045141.1	593
PcM_01565	MitchamPear_201207_084102	Y	GBXL01084018.1	253
PcM_01566	MitchamPear_201207_062529	Y	GBXL01062487.1	374
PcM_01567	MitchamPear_201207_072897	Y	GBXL01072834.1	304
PcM_01568	MitchamPear_201207_089413	Y	GBXL01089321.1	234
PcM_01569	MitchamPear_201207_088905	Y	GBXL01088816.1	236
PcM_01570	MitchamPear_201207_065739	Y	GBXL01065690.1	350
PcM_01571	MitchamPear_201207_095617	Y	GBXL01095508.1	215
PcM_01572	MitchamPear_201207_087548	Y	GBXL01087462.1	240
PcM_01573	MitchamPear_201207_075886	Y	GBXL01075815.1	289
PcM_01574	MitchamPear_201207_074989	Y	GBXL01074919.1	293
PcM_01575	MitchamPear_201207_089077	Y	GBXL01088987.1	235
PcM_01576	MitchamPear_201207_084057	Y	GBXL01083973.1	253
PcM_01577	MitchamPear_201207_097963	Y	GBXL01097848.1	209
PcM_01578	MitchamPear_201207_078157	Y	GBXL01078081.1	278
PcM_01579	MitchamPear_201207_084487	Y	GBXL01084403.1	251
PcM_01580	MitchamPear_201207_099933	Y	GBXL01099814.1	204
PcM_01581	MitchamPear_201207_079926	Y	GBXL01079846.1	270
PcM_01582	MitchamPear_201207_007001	Y	GBXL01006999.1	2505	AT5G10530.1	Concanavalin A-like lectin protein kinase family protein	543	0	XP_002334671.1	predicted protein [Populus trichocarpa]	734	0
PcM_01583	MitchamPear_201207_088539	Y	GBXL01088450.1	237
PcM_01584	MitchamPear_201207_066283	Y	GBXL01066233.1	345
PcM_01585	MitchamPear_201207_089356	Y	GBXL01089266.1	234
PcM_01586	MitchamPear_201207_075898	Y	GBXL01075827.1	289
PcM_01587	MitchamPear_201207_079662	Y	GBXL01079584.1	271	AT3G61170.1	Tetratricopeptide repeat (TPR)-like superfamily protein	77	3e-17	XP_002276073.1	PREDICTED: pentatricopeptide repeat-containing protein At2g46050, mitochondrial [Vitis vinifera]	101	1e-24
PcM_01588	MitchamPear_201207_074909	Y	GBXL01074840.1	294
PcM_01589	MitchamPear_201207_098223	Y	GBXL01098108.1	208
PcM_01590	MitchamPear_201207_068030	Y	GBXL01067978.1	334
PcM_01591	MitchamPear_201207_075475	Y	GBXL01075404.1	291	ATMG00860.1	DNA/RNA polymerases superfamily protein	54.3	3e-10	XP_002268669.2	PREDICTED: uncharacterized protein LOC100256661 [Vitis vinifera]	70	1e-13
PcM_01592	MitchamPear_201207_074615	Y	GBXL01074546.1	295
PcM_01593	MitchamPear_201207_053243	Y	GBXL01053216.1	468	AT5G03230.1	Protein of unknown function, DUF584	86	3e-21	XP_003521393.1	PREDICTED: uncharacterized protein LOC100786301 [Glycine max]	105	4e-27
PcM_01594	MitchamPear_201207_062034	Y	GBXL01061992.1	378
PcM_01595	MitchamPear_201207_096143	Y	GBXL01096033.1	213
PcM_01596	MitchamPear_201207_098866	Y	GBXL01098750.1	206
PcM_01597	MitchamPear_201207_055898	Y	GBXL01055867.1	437
PcM_01598	MitchamPear_201207_070942	Y	GBXL01070885.1	316
PcM_01599	MitchamPear_201207_078255	Y	GBXL01078179.1	277
PcM_01600	MitchamPear_201207_084875	Y	GBXL01084791.1	250
PcM_01601	MitchamPear_201207_065462	Y	GBXL01065415.1	352					XP_008244886.1	PREDICTED: uncharacterized protein LOC103342991 [Prunus mume]	135	2e-36
PcM_01602	MitchamPear_201207_073248	Y	GBXL01073185.1	302	AT5G47840.1	adenosine monophosphate kinase	51.2	1e-08	XP_009334005.1	PREDICTED: adenylate kinase-like [Pyrus x bretschneideri]	52.4	8e-08
PcM_01603	MitchamPear_201207_068218	Y	GBXL01068166.1	332					XP_002336456.1	predicted protein [Populus trichocarpa]	105	2e-26
PcM_01604	MitchamPear_201207_079892	Y	GBXL01079812.1	270
PcM_01605	MitchamPear_201207_075863	Y	GBXL01075792.1	289
PcM_01606	MitchamPear_201207_084773	Y	GBXL01084689.1	250	AT5G02960.1	Ribosomal protein S12/S23 family protein	60	2e-12	XP_003623100.1	40S ribosomal protein S23, partial [Medicago truncatula]	60	2e-11
PcM_01607	MitchamPear_201207_100467	Y	GBXL01100348.1	202
PcM_01608	MitchamPear_201207_087144	Y	GBXL01087058.1	242
PcM_01609	MitchamPear_201207_080829	Y	GBXL01080748.1	266
PcM_01610	MitchamPear_201207_023597	Y	GBXL01023593.1	1305					XP_008347166.1	PREDICTED: uncharacterized protein LOC103410202 isoform X1 [Malus domestica]	179	4e-90
PcM_01610	MitchamPear_201207_024160	N	GBXL01024156.1	1278
PcM_01611	MitchamPear_201207_048572	Y	GBXL01048554.1	533
PcM_01612	MitchamPear_201207_081721	Y	GBXL01081639.1	263	AT2G44120.1	Ribosomal protein L30/L7 family protein	134	1e-39	XP_002975494.1	hypothetical protein SELMODRAFT_103994 [Selaginella moellendorffii]	143	4e-42
PcM_01613	MitchamPear_201207_056877	Y	GBXL01056842.1	427	AT5G51920.1	Pyridoxal phosphate (PLP)-dependent transferases superfamily protein	163	2e-47	XP_002275855.1	PREDICTED: uncharacterized protein LOC100265017 [Vitis vinifera]	205	2e-61
PcM_01614	MitchamPear_201207_094619	Y	GBXL01094512.1	218
PcM_01615	MitchamPear_201207_062877	Y	GBXL01062834.1	372	AT2G47000.1	ATP binding cassette subfamily B4	54.7	4e-09	XP_002515660.1	multidrug resistance protein 1, 2, putative [Ricinus communis]	130	5e-34
PcM_01616	MitchamPear_201207_075962	Y	GBXL01075891.1	288
PcM_01617	MitchamPear_201207_089141	Y	GBXL01089051.1	235
PcM_01618	MitchamPear_201207_094457	Y	GBXL01094350.1	218
PcM_01619	MitchamPear_201207_097868	Y	GBXL01097753.1	209	AT5G41970.1	Metal-dependent protein hydrolase	123	8e-35	XP_002304577.1	predicted protein [Populus trichocarpa]	133	1e-37
PcM_01620	MitchamPear_201207_098586	Y	GBXL01098470.1	207
PcM_01621	MitchamPear_201207_084855	Y	GBXL01084771.1	250
PcM_01622	MitchamPear_201207_076657	Y	GBXL01076584.1	285
PcM_01623	MitchamPear_201207_096966	Y	GBXL01096854.1	211
PcM_01624	MitchamPear_201207_099613	Y	GBXL01099497.1	205
PcM_01625	MitchamPear_201207_096846	Y	GBXL01096735.1	212					XP_008345044.1	PREDICTED: nucleolin-like [Malus domestica]	107	3e-28
PcM_01626	MitchamPear_201207_091043	Y	GBXL01090946.1	228
PcM_01627	MitchamPear_201207_096555	Y	GBXL01096444.1	212					XP_007226707.1	hypothetical protein PRUPE_ppa020120mg [Prunus persica]	60.5	6e-10
PcM_01628	MitchamPear_201207_081117	Y	GBXL01081036.1	265
PcM_01629	MitchamPear_201207_095731	Y	GBXL01095621.1	215					XP_009362506.1	PREDICTED: uncharacterized protein LOC103952603 [Pyrus x bretschneideri]	138	7e-37
PcM_01630	MitchamPear_201207_096144	Y	GBXL01096034.1	213
PcM_01631	MitchamPear_201207_087296	Y	GBXL01087210.1	241
PcM_01632	MitchamPear_201207_054403	Y	GBXL01054375.1	454
PcM_01633	MitchamPear_201207_089075	Y	GBXL01088985.1	235
PcM_01634	MitchamPear_201207_076093	Y	GBXL01076021.1	288
PcM_01635	MitchamPear_201207_100211	Y	GBXL01100092.1	203
PcM_01636	MitchamPear_201207_049656	Y	GBXL01049637.1	516	AT3G30340.1	nodulin MtN21 /EamA-like transporter family protein	194	3e-60	XP_002270961.1	PREDICTED: auxin-induced protein 5NG4 [Vitis vinifera]	257	2e-83
PcM_01637	MitchamPear_201207_089257	Y	GBXL01089167.1	234
PcM_01638	MitchamPear_201207_076545	Y	GBXL01076472.1	286
PcM_01639	MitchamPear_201207_091733	Y	GBXL01091634.1	226
PcM_01640	MitchamPear_201207_091758	Y	GBXL01091659.1	226	AT5G07620.1	Protein kinase superfamily protein	46.2	5e-07	XP_009362704.1	PREDICTED: putative kinase-like protein TMKL1 [Pyrus x bretschneideri]	55.1	3e-08
PcM_01641	MitchamPear_201207_075010	Y	GBXL01074940.1	293
PcM_01642	MitchamPear_201207_085348	Y	GBXL01085264.1	248
PcM_01643	MitchamPear_201207_087877	Y	GBXL01087790.1	239
PcM_01644	MitchamPear_201207_077980	Y	GBXL01077904.1	279
PcM_01645	MitchamPear_201207_086754	Y	GBXL01086668.1	243
PcM_01646	MitchamPear_201207_082473	Y	GBXL01082391.1	259
PcM_01647	MitchamPear_201207_086253	Y	GBXL01086168.1	245					XP_008389080.1	PREDICTED: ENHANCER OF AG-4 protein 2 [Malus domestica]	157	2e-43
PcM_01648	MitchamPear_201207_033805	Y	GBXL01033797.1	886
PcM_01649	MitchamPear_201207_041225	Y	GBXL01041214.1	678
PcM_01650	MitchamPear_201207_099268	Y	GBXL01099152.1	205	AT5G42650.1	allene oxide synthase	80	8e-19	XP_002281190.1	PREDICTED: allene oxide synthase, chloroplastic [Vitis vinifera]	114	2e-30
PcM_01651	MitchamPear_201207_079223	Y	GBXL01079146.1	273
PcM_01652	MitchamPear_201207_095123	Y	GBXL01095015.1	216					XP_009356413.1	PREDICTED: LRR receptor-like serine/threonine-protein kinase RPK2 isoform X2 [Pyrus x bretschneideri]	76.3	2e-15
PcM_01653	MitchamPear_201207_064774	Y	GBXL01064729.1	357
PcM_01654	MitchamPear_201207_039831	Y	GBXL01039821.1	713	AT1G40390.1	DNAse I-like superfamily protein	64	6e-12	XP_002467832.1	hypothetical protein SORBIDRAFT_01g034805, partial [Sorghum bicolor]	115	4e-29
PcM_01655	MitchamPear_201207_101006	Y	GBXL01100886.1	201
PcM_01656	MitchamPear_201207_074475	Y	GBXL01074406.1	296	AT4G37050.1	PATATIN-like protein 4	93	2e-23	XP_002262942.1	PREDICTED: patatin group A-3-like [Vitis vinifera]	108	5e-28
PcM_01657	MitchamPear_201207_072392	Y	GBXL01072332.1	307					XP_008236950.1	PREDICTED: uncharacterized protein LOC103335701 isoform X2 [Prunus mume]	75.1	2e-16
PcM_01658	MitchamPear_201207_072435	Y	GBXL01072375.1	307
PcM_01659	MitchamPear_201207_090485	Y	GBXL01090389.1	230
PcM_01660	MitchamPear_201207_059208	Y	GBXL01059170.1	404
PcM_01661	MitchamPear_201207_095350	Y	GBXL01095242.1	216
PcM_01662	MitchamPear_201207_096730	Y	GBXL01096619.1	212
PcM_01663	MitchamPear_201207_073571	Y	GBXL01073506.1	301
PcM_01664	MitchamPear_201207_068266	Y	GBXL01068214.1	332
PcM_01665	MitchamPear_201207_079025	Y	GBXL01078948.1	274
PcM_01666	MitchamPear_201207_065766	Y	GBXL01065717.1	349
PcM_01667	MitchamPear_201207_077745	Y	GBXL01077669.1	280					XP_008383957.1	PREDICTED: 2-alkenal reductase (NADP(+)-dependent)-like [Malus domestica]	113	6e-29
PcM_01668	MitchamPear_201207_085094	Y	GBXL01085010.1	249
PcM_01669	MitchamPear_201207_078800	Y	GBXL01078723.1	275					XP_002324583.1	predicted protein [Populus trichocarpa]	60	4e-11
PcM_01670	MitchamPear_201207_077150	Y	GBXL01077075.1	283
PcM_01671	MitchamPear_201207_098850	Y	GBXL01098734.1	207
PcM_01672	MitchamPear_201207_069276	Y	GBXL01069222.1	326
PcM_01673	MitchamPear_201207_066182	Y	GBXL01066132.1	346
PcM_01674	MitchamPear_201207_097411	Y	GBXL01097299.1	210
PcM_01675	MitchamPear_201207_085336	Y	GBXL01085252.1	248					XP_009350194.1	PREDICTED: uncharacterized protein LOC103941723 [Pyrus x bretschneideri]	59.7	3e-10
PcM_01676	MitchamPear_201207_074441	Y	GBXL01074372.1	296					XP_008340459.1	PREDICTED: putative ribonuclease H protein At1g65750 [Malus domestica]	56.6	3e-17
PcM_01677	MitchamPear_201207_045644	Y	GBXL01045628.1	585	AT2G37880.1	Protein of unknown function, DUF617	134	3e-38	XP_002272579.1	PREDICTED: uncharacterized protein LOC100254612 [Vitis vinifera]	142	4e-40
PcM_01678	MitchamPear_201207_099201	Y	GBXL01099085.1	206
PcM_01679	MitchamPear_201207_069354	Y	GBXL01069298.1	325	AT3G60030.1	squamosa promoter-binding protein-like 12	55.5	1e-09	XP_002337461.1	predicted protein, partial [Populus trichocarpa]	62	5e-12
PcM_01680	MitchamPear_201207_080429	Y	GBXL01080349.1	268
PcM_01681	MitchamPear_201207_099340	Y	GBXL01099224.1	205
PcM_01682	MitchamPear_201207_095349	Y	GBXL01095241.1	216	AT5G03620.1	Subtilisin-like serine endopeptidase family protein	60	7e-12	XP_002275807.1	PREDICTED: cucumisin-like [Vitis vinifera]	94	2e-22
PcM_01683	MitchamPear_201207_065955	Y	GBXL01065906.1	348
PcM_01684	MitchamPear_201207_062871	Y	GBXL01062828.1	372
PcM_01685	MitchamPear_201207_093507	Y	GBXL01093402.1	221
PcM_01686	MitchamPear_201207_091464	Y	GBXL01091365.1	227
PcM_01687	MitchamPear_201207_101197	Y	GBXL01101077.1	201					XP_008224517.1	PREDICTED: probable F-box protein At1g65740 [Prunus mume]	52	3e-07
PcM_01688	MitchamPear_201207_071634	Y	GBXL01071575.1	312	AT3G22400.1	PLAT/LH2 domain-containing lipoxygenase family protein	134	7e-37	XP_002320571.1	predicted protein, partial [Populus trichocarpa]	173	3e-50
PcM_01689	MitchamPear_201207_087394	Y	GBXL01087308.1	241	AT4G11010.1	nucleoside diphosphate kinase 3	98	4e-26	XP_002303650.1	predicted protein [Populus trichocarpa]	106	5e-28
PcM_01690	MitchamPear_201207_088265	Y	GBXL01088176.1	238					XP_008387235.1	PREDICTED: LOW QUALITY PROTEIN: uncharacterized protein LOC103449689 [Malus domestica]	93.6	4e-21
PcM_01691	MitchamPear_201207_062652	Y	GBXL01062610.1	373
PcM_01692	MitchamPear_201207_048253	Y	GBXL01048236.1	538
PcM_01693	MitchamPear_201207_071649	Y	GBXL01071590.1	311
PcM_01694	MitchamPear_201207_069496	Y	GBXL01069440.1	324
PcM_01695	MitchamPear_201207_075090	Y	GBXL01075020.1	293
PcM_01696	MitchamPear_201207_083722	Y	GBXL01083638.1	254
PcM_01697	MitchamPear_201207_085712	Y	GBXL01085627.1	247
PcM_01698	MitchamPear_201207_085524	Y	GBXL01085440.1	248
PcM_01699	MitchamPear_201207_071358	Y	GBXL01071299.1	313
PcM_01700	MitchamPear_201207_084639	Y	GBXL01084555.1	251
PcM_01701	MitchamPear_201207_076404	Y	GBXL01076331.1	286
PcM_01702	MitchamPear_201207_086705	Y	GBXL01086619.1	243
PcM_01703	MitchamPear_201207_048402	Y	GBXL01048384.1	535
PcM_01704	MitchamPear_201207_060706	Y	GBXL01060666.1	390
PcM_01705	MitchamPear_201207_088645	Y	GBXL01088556.1	236
PcM_01706	MitchamPear_201207_075353	Y	GBXL01075282.1	291
PcM_01707	MitchamPear_201207_089469	Y	GBXL01089377.1	234
PcM_01708	MitchamPear_201207_057061	Y	GBXL01057026.1	425
PcM_01709	MitchamPear_201207_075607	Y	GBXL01075536.1	290
PcM_01710	MitchamPear_201207_098136	Y	GBXL01098021.1	208
PcM_01711	MitchamPear_201207_095078	Y	GBXL01094970.1	216
PcM_01712	MitchamPear_201207_072198	Y	GBXL01072138.1	308
PcM_01713	MitchamPear_201207_091980	Y	GBXL01091880.1	225
PcM_01714	MitchamPear_201207_067422	Y	GBXL01067371.1	337
PcM_01715	MitchamPear_201207_101218	Y	GBXL01101098.1	201
PcM_01716	MitchamPear_201207_059378	Y	GBXL01059339.1	402
PcM_01717	MitchamPear_201207_041537	Y	GBXL01041526.1	671	AT1G14610.1	valyl-tRNA synthetase / valine--tRNA ligase (VALRS)	77	8e-16	XP_003536485.1	PREDICTED: valyl-tRNA synthetase-like isoform 2 [Glycine max]	88	3e-18
PcM_01718	MitchamPear_201207_056405	Y	GBXL01056371.1	432	AT1G14610.1	valyl-tRNA synthetase / valine--tRNA ligase (VALRS)	152	6e-46	XP_003536485.1	PREDICTED: valyl-tRNA synthetase-like isoform 2 [Glycine max]	169	3e-52
PcM_01719	MitchamPear_201207_092883	Y	GBXL01092780.1	223
PcM_01720	MitchamPear_201207_100418	Y	GBXL01100299.1	203	AT3G53690.1	RING/U-box superfamily protein	90	3e-23	NP_190937.1	RING/U-box domain-containing protein [Arabidopsis thaliana]	90	4e-22
PcM_01721	MitchamPear_201207_079729	Y	GBXL01079651.1	271
PcM_01722	MitchamPear_201207_095433	Y	GBXL01095325.1	215
PcM_01723	MitchamPear_201207_065637	Y	GBXL01065589.1	350
PcM_01724	MitchamPear_201207_061134	Y	GBXL01061092.1	386
PcM_01725	MitchamPear_201207_073486	Y	GBXL01073422.1	301					XP_008354743.1	PREDICTED: ankyrin repeat-containing protein At5g02620-like [Malus domestica]	173	7e-52
PcM_01726	MitchamPear_201207_085782	Y	GBXL01085697.1	247
PcM_01727	MitchamPear_201207_065306	Y	GBXL01065259.1	353
PcM_01728	MitchamPear_201207_079791	Y	GBXL01079712.1	270
PcM_01729	MitchamPear_201207_095738	Y	GBXL01095628.1	214
PcM_01730	MitchamPear_201207_101085	Y	GBXL01100965.1	201					XP_009354636.1	PREDICTED: transcription factor bHLH18-like [Pyrus x bretschneideri]	74.3	2e-15
PcM_01731	MitchamPear_201207_082956	Y	GBXL01082873.1	258	AT4G39710.1	FK506-binding protein 16-2	81	7e-20	XP_002528980.1	fk506-binding protein, putative [Ricinus communis]	87	1e-21
PcM_01732	MitchamPear_201207_093006	Y	GBXL01092903.1	222
PcM_01733	MitchamPear_201207_090794	Y	GBXL01090697.1	229
PcM_01734	MitchamPear_201207_063811	Y	GBXL01063768.1	364
PcM_01735	MitchamPear_201207_065098	Y	GBXL01065052.1	354
PcM_01736	MitchamPear_201207_062113	Y	GBXL01062071.1	378					XP_007212580.1	hypothetical protein PRUPE_ppa015871mg, partial [Prunus persica]	45.8	2e-09
PcM_01737	MitchamPear_201207_089661	Y	GBXL01089569.1	233
PcM_01738	MitchamPear_201207_092378	Y	GBXL01092275.1	224
PcM_01739	MitchamPear_201207_099492	Y	GBXL01099376.1	205					XP_009334747.1	PREDICTED: metal tolerance protein C4-like [Pyrus x bretschneideri]	48.5	2e-06
PcM_01740	MitchamPear_201207_097600	Y	GBXL01097487.1	210
PcM_01741	MitchamPear_201207_074147	Y	GBXL01074080.1	298	AT4G01730.1	DHHC-type zinc finger family protein	99	2e-25	XP_002281242.1	PREDICTED: probable S-acyltransferase At4g01730 [Vitis vinifera]	108	2e-27
PcM_01742	MitchamPear_201207_092361	Y	GBXL01092258.1	224
PcM_01743	MitchamPear_201207_090318	Y	GBXL01090222.1	231
PcM_01744	MitchamPear_201207_060686	Y	GBXL01060646.1	390
PcM_01745	MitchamPear_201207_089428	Y	GBXL01089336.1	234
PcM_01746	MitchamPear_201207_093905	Y	GBXL01093800.1	220
PcM_01747	MitchamPear_201207_047095	Y	GBXL01047078.1	558
PcM_01748	MitchamPear_201207_082921	Y	GBXL01082838.1	258
PcM_01749	MitchamPear_201207_096626	Y	GBXL01096515.1	212
PcM_01750	MitchamPear_201207_074492	Y	GBXL01074423.1	296
PcM_01751	MitchamPear_201207_082437	Y	GBXL01082355.1	260
PcM_01752	MitchamPear_201207_092749	Y	GBXL01092646.1	223
PcM_01753	MitchamPear_201207_062355	Y	GBXL01062313.1	376
PcM_01754	MitchamPear_201207_067533	Y	GBXL01067482.1	337	AT4G01950.1	glycerol-3-phosphate acyltransferase 3	64	1e-12	XP_003591372.1	hypothetical protein MTR_1g086650 [Medicago truncatula]	77	5e-16
PcM_01755	MitchamPear_201207_084688	Y	GBXL01084604.1	251
PcM_01756	MitchamPear_201207_083808	Y	GBXL01083724.1	254
PcM_01757	MitchamPear_201207_087588	Y	GBXL01087501.1	240
PcM_01758	MitchamPear_201207_094593	Y	GBXL01094486.1	218
PcM_01759	MitchamPear_201207_066072	Y	GBXL01066022.1	347					XP_003635668.1	PREDICTED: uncharacterized protein LOC100854178, partial [Vitis vinifera]	72	1e-22
PcM_01760	MitchamPear_201207_078477	Y	GBXL01078400.1	276
PcM_01761	MitchamPear_201207_057556	Y	GBXL01057521.1	420
PcM_01762	MitchamPear_201207_053070	Y	GBXL01053043.1	470					XP_008367184.1	PREDICTED: protein TIME FOR COFFEE-like isoform X2 [Malus domestica]	72.8	5e-13
PcM_01763	MitchamPear_201207_067726	Y	GBXL01067674.1	336
PcM_01764	MitchamPear_201207_067573	Y	GBXL01067522.1	337	AT1G72860.1	Disease resistance protein (TIR-NBS-LRR class) family	60	5e-11	XP_002263146.1	PREDICTED: TMV resistance protein N-like [Vitis vinifera]	77	6e-16
PcM_01765	MitchamPear_201207_089941	Y	GBXL01089849.1	232
PcM_01766	MitchamPear_201207_076975	Y	GBXL01076901.1	283
PcM_01767	MitchamPear_201207_057154	Y	GBXL01057119.1	424
PcM_01768	MitchamPear_201207_071619	Y	GBXL01071560.1	312
PcM_01769	MitchamPear_201207_080021	Y	GBXL01079941.1	269
PcM_01770	MitchamPear_201207_057694	Y	GBXL01057658.1	418
PcM_01771	MitchamPear_201207_059692	Y	GBXL01059653.1	399
PcM_01772	MitchamPear_201207_097487	Y	GBXL01097375.1	210
PcM_01773	MitchamPear_201207_073710	Y	GBXL01073645.1	300
PcM_01774	MitchamPear_201207_078511	Y	GBXL01078434.1	276					XP_009370773.1	PREDICTED: uncharacterized protein LOC103960094 isoform X3 [Pyrus x bretschneideri]	180	4e-52
PcM_01775	MitchamPear_201207_076412	Y	GBXL01076339.1	286
PcM_01776	MitchamPear_201207_099452	Y	GBXL01099336.1	205
PcM_01777	MitchamPear_201207_068402	Y	GBXL01068350.1	331
PcM_01778	MitchamPear_201207_073620	Y	GBXL01073555.1	301
PcM_01779	MitchamPear_201207_051274	Y	GBXL01051252.1	492
PcM_01780	MitchamPear_201207_080997	Y	GBXL01080916.1	265
PcM_01781	MitchamPear_201207_028504	Y	GBXL01028498.1	1082	AT4G16850.1	unknown protein; BEST Arabidopsis thaliana protein match is: unknown protein (TAIR:AT1G31130.1); Has 30201 Blast hits to 17322 proteins in 780 species: Archae - 12; Bacteria - 1396; Metazoa - 17338; Fungi - 3422; Plants - 5037; Viruses - 0; Other Eukaryotes - 2996 (source: NCBI BLink).	232	1e-72	XP_002270547.1	PREDICTED: uncharacterized protein LOC100241339 [Vitis vinifera]	305	7e-100
PcM_01782	MitchamPear_201207_046661	Y	GBXL01046645.1	566
PcM_01783	MitchamPear_201207_087951	Y	GBXL01087863.1	239
PcM_01784	MitchamPear_201207_081416	Y	GBXL01081334.1	264
PcM_01785	MitchamPear_201207_098692	Y	GBXL01098576.1	207
PcM_01786	MitchamPear_201207_081362	Y	GBXL01081280.1	264
PcM_01787	MitchamPear_201207_075216	Y	GBXL01075145.1	292
PcM_01788	MitchamPear_201207_086182	Y	GBXL01086097.1	245	AT3G57000.1	nucleolar essential protein-related	90	7e-23	XP_002307982.1	predicted protein [Populus trichocarpa]	95	1e-23
PcM_01789	MitchamPear_201207_078762	Y	GBXL01078685.1	275	AT5G57560.1	Xyloglucan endotransglucosylase/hydrolase family protein	128	6e-37	XP_002526227.1	xyloglucan:xyloglucosyl transferase, putative [Ricinus communis]	137	6e-41
PcM_01790	MitchamPear_201207_059616	Y	GBXL01059577.1	400
PcM_01791	MitchamPear_201207_095698	Y	GBXL01095588.1	215
PcM_01792	MitchamPear_201207_096882	Y	GBXL01096770.1	212					XP_003631962.1	PREDICTED: uncharacterized protein LOC100855226 [Vitis vinifera]	100	1e-24
PcM_01793	MitchamPear_201207_079956	Y	GBXL01079876.1	270	AT1G17030.1	unknown protein; FUNCTIONS IN: molecular_function unknown; INVOLVED IN: biological_process unknown; LOCATED IN: endomembrane system; BEST Arabidopsis thaliana protein match is: unknown protein (TAIR:AT2G47010.2); Has 70 Blast hits to 70 proteins in 13 species: Archae - 0; Bacteria - 0; Metazoa - 0; Fungi - 0; Plants - 69; Viruses - 0; Other Eukaryotes - 1 (source: NCBI BLink).	88	2e-21	XP_002522268.1	conserved hypothetical protein [Ricinus communis]	107	2e-27
PcM_01794	MitchamPear_201207_094849	Y	GBXL01094742.1	217	AT5G66900.1	Disease resistance protein (CC-NBS-LRR class) family	65	3e-13	XP_003551061.1	PREDICTED: probable disease resistance protein At5g66900-like [Glycine max]	90	5e-21
PcM_01795	MitchamPear_201207_088379	Y	GBXL01088290.1	237	AT5G42170.1	SGNH hydrolase-type esterase superfamily protein	97	3e-25	XP_002270500.1	PREDICTED: GDSL esterase/lipase EXL3 [Vitis vinifera]	105	3e-27
PcM_01796	MitchamPear_201207_084423	Y	GBXL01084339.1	252
PcM_01797	MitchamPear_201207_079201	Y	GBXL01079124.1	273
PcM_01798	MitchamPear_201207_099233	Y	GBXL01099117.1	206
PcM_01799	MitchamPear_201207_100103	Y	GBXL01099984.1	203
PcM_01800	MitchamPear_201207_059603	Y	GBXL01059564.1	400
PcM_01801	MitchamPear_201207_066407	Y	GBXL01066357.1	344
PcM_01802	MitchamPear_201207_088360	Y	GBXL01088271.1	237
PcM_01803	MitchamPear_201207_094150	Y	GBXL01094043.1	219
PcM_01804	MitchamPear_201207_080858	Y	GBXL01080777.1	266
PcM_01805	MitchamPear_201207_059812	Y	GBXL01059773.1	398
PcM_01806	MitchamPear_201207_058995	Y	GBXL01058957.1	406	AT1G63390.1	FAD/NAD(P)-binding oxidoreductase family protein	103	2e-28	XP_002529785.1	dimethylaniline monooxygenase, putative [Ricinus communis]	114	3e-29
PcM_01807	MitchamPear_201207_067734	Y	GBXL01067682.1	336
PcM_01808	MitchamPear_201207_072622	Y	GBXL01072561.1	306
PcM_01809	MitchamPear_201207_097535	Y	GBXL01097422.1	210
PcM_01810	MitchamPear_201207_088844	Y	GBXL01088755.1	236	AT1G79760.1	downstream target of AGL15-4	74	3e-17	XP_002515973.1	conserved hypothetical protein [Ricinus communis]	109	9e-29
PcM_01811	MitchamPear_201207_094859	Y	GBXL01094752.1	217
PcM_01812	MitchamPear_201207_077446	Y	GBXL01077371.1	281
PcM_01813	MitchamPear_201207_089096	Y	GBXL01089006.1	235
PcM_01814	MitchamPear_201207_063738	Y	GBXL01063695.1	365
PcM_01815	MitchamPear_201207_065132	Y	GBXL01065086.1	354					XP_008359295.1	PREDICTED: mRNA cap guanine-N7 methyltransferase 1-like isoform X2 [Malus domestica]	55.8	4e-08
PcM_01816	MitchamPear_201207_088330	Y	GBXL01088241.1	238
PcM_01817	MitchamPear_201207_097786	Y	GBXL01097672.1	209
PcM_01818	MitchamPear_201207_066688	Y	GBXL01066637.1	342
PcM_01819	MitchamPear_201207_095502	Y	GBXL01095394.1	215
PcM_01820	MitchamPear_201207_093210	Y	GBXL01093107.1	222
PcM_01821	MitchamPear_201207_059143	Y	GBXL01059105.1	404
PcM_01822	MitchamPear_201207_074921	Y	GBXL01074852.1	294
PcM_01823	MitchamPear_201207_072651	Y	GBXL01072590.1	306
PcM_01824	MitchamPear_201207_057045	Y	GBXL01057010.1	425					XP_009358163.1	PREDICTED: importin subunit alpha-2-like [Pyrus x bretschneideri]	56.6	5e-08
PcM_01825	MitchamPear_201207_099023	Y	GBXL01098907.1	206
PcM_01826	MitchamPear_201207_081428	Y	GBXL01081346.1	264
PcM_01827	MitchamPear_201207_069153	Y	GBXL01069100.1	326	AT3G16520.2	UDP-glucosyl transferase 88A1	43.5	9e-06	XP_008347243.1	PREDICTED: UDP-glycosyltransferase 88A1-like [Malus domestica]	54.3	1e-07
PcM_01828	MitchamPear_201207_062114	Y	GBXL01062072.1	378
PcM_01829	MitchamPear_201207_068778	Y	GBXL01068726.1	329
PcM_01830	MitchamPear_201207_100611	Y	GBXL01100492.1	202
PcM_01831	MitchamPear_201207_098702	Y	GBXL01098586.1	207
PcM_01832	MitchamPear_201207_095649	Y	GBXL01095539.1	215
PcM_01833	MitchamPear_201207_075880	Y	GBXL01075809.1	289
PcM_01834	MitchamPear_201207_079627	Y	GBXL01079549.1	271
PcM_01835	MitchamPear_201207_036663	Y	GBXL01036655.1	797					XP_008358230.1	PREDICTED: putative ribonuclease H protein At1g65750 [Malus domestica]	65.1	2e-24
PcM_01836	MitchamPear_201207_063169	Y	GBXL01063126.1	369
PcM_01837	MitchamPear_201207_091769	Y	GBXL01091670.1	226	AT5G65420.2	CYCLIN D4;1	54.3	3e-10	XP_002530701.1	cyclin d, putative [Ricinus communis]	63	8e-12
PcM_01838	MitchamPear_201207_084518	Y	GBXL01084434.1	251	AT1G04600.1	myosin XI A	175	2e-51	XP_002518192.1	myosin XI, putative [Ricinus communis]	175	2e-50
PcM_01839	MitchamPear_201207_067405	Y	GBXL01067354.1	338
PcM_01840	MitchamPear_201207_087343	Y	GBXL01087257.1	241
PcM_01841	MitchamPear_201207_066110	Y	GBXL01066060.1	347	AT4G28890.1	RING/U-box superfamily protein	75	9e-17	XP_002514252.1	RING-H2 finger protein ATL4J precursor, putative [Ricinus communis]	97	8e-24
PcM_01842	MitchamPear_201207_090590	Y	GBXL01090494.1	230	AT5G60390.2	GTP binding Elongation factor Tu family protein	125	2e-35	XP_002538647.1	elongation factor 1-alpha, putative, partial [Ricinus communis]	125	5e-35
PcM_01843	MitchamPear_201207_089584	Y	GBXL01089492.1	233
PcM_01844	MitchamPear_201207_100779	Y	GBXL01100659.1	202
PcM_01845	MitchamPear_201207_092802	Y	GBXL01092699.1	223
PcM_01846	MitchamPear_201207_069775	Y	GBXL01069719.1	323					XP_008364001.1	PREDICTED: uncharacterized protein LOC103427704 [Malus domestica]	88.6	3e-24
PcM_01847	MitchamPear_201207_075410	Y	GBXL01075339.1	291	AT4G36220.1	ferulic acid 5-hydroxylase 1	134	5e-38	XP_002274902.1	PREDICTED: cytochrome P450 84A1-like [Vitis vinifera]	145	1e-40
PcM_01848	MitchamPear_201207_089793	Y	GBXL01089701.1	233
PcM_01849	MitchamPear_201207_086599	Y	GBXL01086513.1	244
PcM_01850	MitchamPear_201207_094881	Y	GBXL01094774.1	217
PcM_01851	MitchamPear_201207_093564	Y	GBXL01093459.1	221
PcM_01852	MitchamPear_201207_087965	Y	GBXL01087877.1	239
PcM_01853	MitchamPear_201207_062992	Y	GBXL01062949.1	371	AT1G58170.1	Disease resistance-responsive (dirigent-like protein) family protein	137	6e-41	XP_002297763.1	predicted protein [Populus trichocarpa]	162	3e-50
PcM_01854	MitchamPear_201207_083951	Y	GBXL01083867.1	253	AT5G36210.1	alpha/beta-Hydrolases superfamily protein	127	6e-35	XP_003551887.1	PREDICTED: uncharacterized protein LOC100794040 [Glycine max]	137	1e-37
PcM_01855	MitchamPear_201207_060682	Y	GBXL01060642.1	390
PcM_01856	MitchamPear_201207_089976	Y	GBXL01089884.1	232
PcM_01857	MitchamPear_201207_050124	Y	GBXL01050104.1	509
PcM_01858	MitchamPear_201207_051636	Y	GBXL01051614.1	488	AT3G42170.1	BED zinc finger ;hAT family dimerisation domain	76	4e-16	XP_003591965.1	Elongation factor 1-alpha [Medicago truncatula]	110	1e-26
PcM_01859	MitchamPear_201207_083947	Y	GBXL01083863.1	253
PcM_01860	MitchamPear_201207_092534	Y	GBXL01092431.1	224	AT1G51800.1	Leucine-rich repeat protein kinase family protein	45.4	1e-06	XP_008344007.1	PREDICTED: probable LRR receptor-like serine/threonine-protein kinase At4g29180 [Malus domestica]	80.5	6e-18
PcM_01861	MitchamPear_201207_097001	Y	GBXL01096889.1	211
PcM_01862	MitchamPear_201207_096857	Y	GBXL01096746.1	212
PcM_01863	MitchamPear_201207_052450	Y	GBXL01052426.1	478
PcM_01864	MitchamPear_201207_090895	Y	GBXL01090798.1	229
PcM_01865	MitchamPear_201207_074248	Y	GBXL01074180.1	297
PcM_01866	MitchamPear_201207_080801	Y	GBXL01080720.1	266
PcM_01867	MitchamPear_201207_094606	Y	GBXL01094499.1	218
PcM_01868	MitchamPear_201207_091739	Y	GBXL01091640.1	226
PcM_01869	MitchamPear_201207_087917	Y	GBXL01087829.1	239
PcM_01870	MitchamPear_201207_068191	Y	GBXL01068139.1	333
PcM_01871	MitchamPear_201207_086483	Y	GBXL01086397.1	244
PcM_01872	MitchamPear_201207_092412	Y	GBXL01092309.1	224
PcM_01873	MitchamPear_201207_099251	Y	GBXL01099135.1	206
PcM_01874	MitchamPear_201207_088794	Y	GBXL01088705.1	236
PcM_01875	MitchamPear_201207_080565	Y	GBXL01080485.1	267
PcM_01876	MitchamPear_201207_064832	Y	GBXL01064787.1	356
PcM_01877	MitchamPear_201207_047720	Y	GBXL01047703.1	547
PcM_01878	MitchamPear_201207_100327	Y	GBXL01100208.1	203	AT1G71010.1	FORMS APLOID AND BINUCLEATE CELLS 1C	58	4e-11	XP_003631178.1	PREDICTED: LOW QUALITY PROTEIN: 1-phosphatidylinositol-3-phosphate 5-kinase-like [Vitis vinifera]	75	1e-15
PcM_01879	MitchamPear_201207_087373	Y	GBXL01087287.1	241
PcM_01880	MitchamPear_201207_094036	Y	GBXL01093930.1	219
PcM_01881	MitchamPear_201207_075460	Y	GBXL01075389.1	291
PcM_01882	MitchamPear_201207_066305	Y	GBXL01066255.1	345
PcM_01883	MitchamPear_201207_094073	Y	GBXL01093967.1	219					XP_002512305.1	phosphoprotein phosphatase, putative [Ricinus communis]	69	2e-13
PcM_01884	MitchamPear_201207_091697	Y	GBXL01091598.1	226
PcM_01885	MitchamPear_201207_077610	Y	GBXL01077535.1	280
PcM_01886	MitchamPear_201207_090253	Y	GBXL01090157.1	231
PcM_01887	MitchamPear_201207_084619	Y	GBXL01084535.1	251
PcM_01888	MitchamPear_201207_065374	Y	GBXL01065327.1	352
PcM_01889	MitchamPear_201207_088293	Y	GBXL01088204.1	238
PcM_01890	MitchamPear_201207_087620	Y	GBXL01087533.1	240
PcM_01891	MitchamPear_201207_055611	Y	GBXL01055580.1	440	AT1G11840.5	glyoxalase I homolog	187	1e-59	XP_002273346.2	PREDICTED: lactoylglutathione lyase [Vitis vinifera]	195	1e-60
PcM_01892	MitchamPear_201207_065195	Y	GBXL01065149.1	353
PcM_01893	MitchamPear_201207_080374	Y	GBXL01080294.1	268
PcM_01894	MitchamPear_201207_073469	Y	GBXL01073405.1	301
PcM_01895	MitchamPear_201207_100069	Y	GBXL01099950.1	203
PcM_01896	MitchamPear_201207_060259	Y	GBXL01060220.1	394
PcM_01897	MitchamPear_201207_097491	Y	GBXL01097379.1	210
PcM_01898	MitchamPear_201207_092868	Y	GBXL01092765.1	223
PcM_01899	MitchamPear_201207_083961	Y	GBXL01083877.1	253
PcM_01900	MitchamPear_201207_100585	Y	GBXL01100466.1	202
PcM_01901	MitchamPear_201207_096008	Y	GBXL01095898.1	214
PcM_01902	MitchamPear_201207_100538	Y	GBXL01100419.1	202
PcM_01903	MitchamPear_201207_093505	Y	GBXL01093400.1	221
PcM_01904	MitchamPear_201207_051627	Y	GBXL01051605.1	488
PcM_01905	MitchamPear_201207_073325	Y	GBXL01073261.1	302	AT3G52930.1	Aldolase superfamily protein	82	3e-30	XP_002325037.1	predicted protein [Populus trichocarpa]	90	3e-32
PcM_01906	MitchamPear_201207_046392	Y	GBXL01046376.1	571	AT3G19050.1	phragmoplast orienting kinesin 2	179	7e-51	XP_002274818.2	PREDICTED: uncharacterized protein LOC100245872 [Vitis vinifera]	231	1e-67
PcM_01907	MitchamPear_201207_080306	Y	GBXL01080226.1	268	AT1G18610.1	Galactose oxidase/kelch repeat superfamily protein	84	8e-20	XP_002265482.2	PREDICTED: kelch domain-containing protein 3-like [Vitis vinifera]	95	1e-22
PcM_01908	MitchamPear_201207_086300	Y	GBXL01086215.1	245
PcM_01909	MitchamPear_201207_088511	Y	GBXL01088422.1	237
PcM_01910	MitchamPear_201207_098987	Y	GBXL01098871.1	206
PcM_01911	MitchamPear_201207_070622	Y	GBXL01070565.1	317
PcM_01912	MitchamPear_201207_074097	Y	GBXL01074030.1	298	AT3G53830.1	Regulator of chromosome condensation (RCC1) family protein	75	9e-17	XP_003551498.1	PREDICTED: probable E3 ubiquitin-protein ligase HERC1-like [Glycine max]	102	5e-25
PcM_01912	MitchamPear_201207_060176	N	GBXL01060137.1	394					XP_003600758.1	RCC1 and BTB domain-containing protein [Medicago truncatula]	79	6e-17
PcM_01913	MitchamPear_201207_079043	Y	GBXL01078966.1	274
PcM_01914	MitchamPear_201207_081215	Y	GBXL01081134.1	265	AT5G48770.1	Disease resistance protein (TIR-NBS-LRR class) family	80	3e-18	XP_002329458.1	predicted protein [Populus trichocarpa]	106	2e-28
PcM_01915	MitchamPear_201207_088046	Y	GBXL01087958.1	239
PcM_01916	MitchamPear_201207_014091	Y	GBXL01014088.1	1861	AT5G24080.1	Protein kinase superfamily protein	259	3e-78	XP_002277429.1	PREDICTED: G-type lectin S-receptor-like serine/threonine-protein kinase At5g24080-like [Vitis vinifera]	396	1e-126
PcM_01917	MitchamPear_201207_064275	Y	GBXL01064231.1	361
PcM_01918	MitchamPear_201207_094808	Y	GBXL01094701.1	217					XP_009336777.1	PREDICTED: uncharacterized protein LOC103929319 isoform X4 [Pyrus x bretschneideri]	57.4	8e-09
PcM_01919	MitchamPear_201207_075227	Y	GBXL01075156.1	292
PcM_01920	MitchamPear_201207_066191	Y	GBXL01066141.1	346
PcM_01921	MitchamPear_201207_048776	Y	GBXL01048757.1	529
PcM_01922	MitchamPear_201207_078858	Y	GBXL01078781.1	275
PcM_01923	MitchamPear_201207_095716	Y	GBXL01095606.1	215
PcM_01924	MitchamPear_201207_069994	Y	GBXL01069937.1	321
PcM_01925	MitchamPear_201207_087802	Y	GBXL01087715.1	239
PcM_01926	MitchamPear_201207_099461	Y	GBXL01099345.1	205	AT4G35580.1	NAC transcription factor-like 9	46.2	5e-07	XP_002313490.1	NAC domain protein, IPR003441 [Populus trichocarpa]	59	4e-11
PcM_01927	MitchamPear_201207_093975	Y	GBXL01093869.1	219
PcM_01928	MitchamPear_201207_085949	Y	GBXL01085864.1	246					XP_009348439.1	PREDICTED: uncharacterized protein LOC103940086 [Pyrus x bretschneideri]	48.5	8e-07
PcM_01929	MitchamPear_201207_077154	Y	GBXL01077079.1	283
PcM_01930	MitchamPear_201207_069086	Y	GBXL01069034.1	327
PcM_01931	MitchamPear_201207_081843	Y	GBXL01081761.1	262
PcM_01932	MitchamPear_201207_058960	Y	GBXL01058922.1	406
PcM_01933	MitchamPear_201207_077704	Y	GBXL01077628.1	280
PcM_01934	MitchamPear_201207_095067	Y	GBXL01094959.1	216	AT3G02410.2	alpha/beta-Hydrolases superfamily protein	54.7	5e-10	XP_003548738.1	PREDICTED: probable isoprenylcysteine alpha-carbonyl methylesterase ICMEL1-like [Glycine max]	62	2e-11
PcM_01935	MitchamPear_201207_059504	Y	GBXL01059465.1	401
PcM_01936	MitchamPear_201207_100509	Y	GBXL01100390.1	202
PcM_01937	MitchamPear_201207_034031	Y	GBXL01034023.1	878
PcM_01938	MitchamPear_201207_095446	Y	GBXL01095338.1	215
PcM_01939	MitchamPear_201207_094321	Y	GBXL01094214.1	218
PcM_01940	MitchamPear_201207_069133	Y	GBXL01069080.1	327
PcM_01941	MitchamPear_201207_098976	Y	GBXL01098860.1	206
PcM_01942	MitchamPear_201207_070728	Y	GBXL01070671.1	317
PcM_01943	MitchamPear_201207_027199	Y	GBXL01027193.1	1136
PcM_01944	MitchamPear_201207_050937	Y	GBXL01050917.1	497
PcM_01945	MitchamPear_201207_095509	Y	GBXL01095401.1	215
PcM_01946	MitchamPear_201207_085948	Y	GBXL01085863.1	246
PcM_01947	MitchamPear_201207_099325	Y	GBXL01099209.1	205
PcM_01948	MitchamPear_201207_064537	Y	GBXL01064492.1	358
PcM_01949	MitchamPear_201207_095524	Y	GBXL01095416.1	215
PcM_01950	MitchamPear_201207_045151	Y	GBXL01045136.1	593
PcM_01951	MitchamPear_201207_088545	Y	GBXL01088456.1	237					XP_009339488.1	PREDICTED: G-box-binding factor 4-like [Pyrus x bretschneideri]	157	3e-46
PcM_01952	MitchamPear_201207_086622	Y	GBXL01086536.1	244
PcM_01953	MitchamPear_201207_083007	Y	GBXL01082924.1	257	AT3G53480.1	pleiotropic drug resistance 9	142	5e-40	XP_002280231.1	PREDICTED: pleiotropic drug resistance protein 3-like [Vitis vinifera]	155	2e-43
PcM_01954	MitchamPear_201207_099253	Y	GBXL01099137.1	206
PcM_01955	MitchamPear_201207_083958	Y	GBXL01083874.1	253
PcM_01956	MitchamPear_201207_099312	Y	GBXL01099196.1	205
PcM_01957	MitchamPear_201207_082932	Y	GBXL01082849.1	258
PcM_01958	MitchamPear_201207_084309	Y	GBXL01084225.1	252
PcM_01959	MitchamPear_201207_085446	Y	GBXL01085362.1	248
PcM_01960	MitchamPear_201207_030866	Y	GBXL01030860.1	990
PcM_01961	MitchamPear_201207_027291	Y	GBXL01027285.1	1133	AT4G08380.1	Proline-rich extensin-like family protein	147	1e-39	XP_002332414.1	predicted protein [Populus trichocarpa]	192	3e-56
PcM_01962	MitchamPear_201207_083872	Y	GBXL01083788.1	254
PcM_01963	MitchamPear_201207_072644	Y	GBXL01072583.1	306					XP_008382615.1	PREDICTED: uncharacterized protein LOC103445393 [Malus domestica]	57	3e-16
PcM_01964	MitchamPear_201207_074106	Y	GBXL01074039.1	298
PcM_01965	MitchamPear_201207_086659	Y	GBXL01086573.1	243
PcM_01966	MitchamPear_201207_078461	Y	GBXL01078384.1	276
PcM_01967	MitchamPear_201207_062891	Y	GBXL01062848.1	372	AT3G14640.1	cytochrome P450, family 72, subfamily A, polypeptide 10	135	4e-38	XP_002317491.1	cytochrome P450 [Populus trichocarpa]	184	9e-55
PcM_01968	MitchamPear_201207_094555	Y	GBXL01094448.1	218
PcM_01969	MitchamPear_201207_063787	Y	GBXL01063744.1	364
PcM_01970	MitchamPear_201207_076138	Y	GBXL01076066.1	288
PcM_01971	MitchamPear_201207_095801	Y	GBXL01095691.1	214
PcM_01972	MitchamPear_201207_047671	Y	GBXL01047654.1	548	AT5G10510.1	AINTEGUMENTA-like 6	46.6	3e-06	XP_002533523.1	Protein BABY BOOM, putative [Ricinus communis]	86	2e-18
PcM_01973	MitchamPear_201207_067844	Y	GBXL01067792.1	335					XP_008366855.1	PREDICTED: uncharacterized protein LOC103430488 isoform X3 [Malus domestica]	94.4	4e-21
PcM_01974	MitchamPear_201207_093857	Y	GBXL01093752.1	220
PcM_01975	MitchamPear_201207_073605	Y	GBXL01073540.1	301
PcM_01976	MitchamPear_201207_077582	Y	GBXL01077507.1	280
PcM_01977	MitchamPear_201207_065663	Y	GBXL01065615.1	350	AT1G76490.1	hydroxy methylglutaryl CoA reductase 1	102	6e-26	XP_002300544.1	predicted protein [Populus trichocarpa]	116	8e-30
PcM_01978	MitchamPear_201207_089066	Y	GBXL01088976.1	235
PcM_01979	MitchamPear_201207_091751	Y	GBXL01091652.1	226
PcM_01980	MitchamPear_201207_099633	Y	GBXL01099517.1	205
PcM_01981	MitchamPear_201207_069147	Y	GBXL01069094.1	327	AT3G02100.1	UDP-Glycosyltransferase superfamily protein	119	1e-32	XP_002526116.1	UDP-glucuronosyltransferase, putative [Ricinus communis]	152	2e-43
PcM_01982	MitchamPear_201207_054236	Y	GBXL01054208.1	456
PcM_01983	MitchamPear_201207_045845	Y	GBXL01045829.1	581	AT3G10330.1	Cyclin-like family protein	107	2e-27	XP_002513521.1	transcription initiation factor iib, putative [Ricinus communis]	110	2e-27
PcM_01984	MitchamPear_201207_072599	Y	GBXL01072539.1	306
PcM_01985	MitchamPear_201207_060676	Y	GBXL01060636.1	390
PcM_01986	MitchamPear_201207_055333	Y	GBXL01055303.1	443
PcM_01987	MitchamPear_201207_073563	Y	GBXL01073498.1	301
PcM_01988	MitchamPear_201207_089717	Y	GBXL01089625.1	233
PcM_01989	MitchamPear_201207_078470	Y	GBXL01078393.1	276
PcM_01990	MitchamPear_201207_086087	Y	GBXL01086002.1	246
[truncated: 99,110 more rows]
